# Supplementary material for: Comprehensive characterization of amino acid positions in protein structures reveals molecular effect of missense variants
Source: Proc Natl Acad Sci U S A. 2020 Oct 26;117(45):28201–11. doi: 10.1073/pnas.2002660117 (PMC7668189; doi:10.1073/pnas.2002660117)
Supplement: Supplementary File [file pnas.2002660117.sd02.xlsx]

## Sheet: Sheet1
Dataset S2. Protein functional class information. Protein class name, number of genes and protein structures in each protein class, number of pathogenic and population variations mapped on structures for each class, and the list of genes annotated in each protein class.
Protein Class	Gene count	Structure count	Population variants mapped on the structure	Pathogenic variants mapped on the structure	Genes
All classes	1330	14270	164915	32923	all
Calcium-Binding Protein	35	311	3834	1007	ACTN4;CUBN;NOL3;EFEMP2;COL1A1;SPTA1;PRKCG;THBD;CAPN1;MYL3;CALM1;MYL2;ARSB;CHN1;PLCG2;CAPN3;CASQ1;AKT1;AKT2;FBN1;NOTCH1;PSEN1;TNNC1;HPCA;STIM1;MICU1;AKT3;SLIT2;PRKCA;SRI;NCS1;CRB1;MYH14;MASTL;PLCE1
Cell Adhesion Molecule	40	298	5494	2523	EFEMP2;F8;ITGB3;ITGB2;ITGA2B;F5;CDH1;GP1BB;GP9;JUP;ITGB4;EPCAM;VCL;ITGB6;CDH3;MPZ;CTNNA1;CTNNB1;FBN1;DSC2;DSG2;TGFBI;USH1G;EDA;NSMCE3;NECTIN4;PCDH15;ISCU;NECTIN3;FLRT3;CD207;RS1;SCN2B;THBS1;SPARC;ITGA4;SCRIB;CDON;NLGN4X;CDH23
Cell Junction Protein	24	128	2395	472	DHH;ANG;GJB1;GJA1;FLNA;GJB2;HOXA13;NKX2-5;DSC2;MYO7A;DSG2;IHH;SHH;ALX4;DLL4;FLRT3;HESX1;NOTCH3;FLT1;SCRIB;MARVELD2;FLCN;BICC1;COLQ
Chaperone	27	137	3187	231	AIP;HTRA2;CRYAB;HSPB1;P4HB;HSPD1;DNAJB2;SNCA;HSPA9;CCT5;PEX3;YWHAG;HIKESHI;MMAA;COQ8A;HTRA1;OPTN;DNAJC12;MAN1B1;NFU1;HSPB6;TOR1A;TRAP1;DNAJC17;AHSP;SACS;AIPL1, LYRM4
Cytoskeletal Protein	83	635	10612	2219	KIF2A;TULP1;EML1;DNM1L;BIN1;KRIT1;SPTBN2;TCAP;MEFV;ACTN4;FLNB;CRYAB;KRT14;SPTA1;ANG;PRNP;KRT1;PFN1;MYL3;MAPT;MYL2;SPTB;DMD;ACTN1;KRT10;KRT5;JUP;DSP;VCL;TNNI3;FLNA;TUBG1;MSN;HOXA13;CTNNA1;CTNNB1;NF2;ACTN2;WAS;NOTCH1;EMD;CSRP3;DNM2;HCFC1;MYOM1;KIF11;ACTB;ACTG1;TNNC1;ANK2;CENPE;DNM1;KIF1A;MYO7A;DCTN1;DYNC1H1;FLNC;KIF22;MYLK;MAPKAPK3;KIF7;TUBA1A;TRAF3IP1;OPTN;PKP2;ARL6;GAN;KLHL3;USH1C;LMNA;GSN;TPM1;M…
Defense/Immunity protein	57	1069	7829	1442	MEFV;TYROBP;BCL10;C3;C5;CD4;CD8A;C1QB;C1QC;APOH;CFI;UMOD;CFH;VIM;GHR;CD59;IFNGR1;CSF2RA;IGLL1;CTLA4;PRLR;CD247;IL2RG;IFNGR2;TNFRSF4;B2M;C1QBP;FADD;IL10RA;HFE;TMEM173;OPTN;NECTIN4;CSF3R;COLEC11;CARD11;GP6;CD207;PSTPIP1;SH2D1A;A2M;LDLR;GYPA;C2;C8A;C6;CD46;CD79B;LIFR;LEPR;ADAR;TIRAP;MST1R;IL10RB;NLRP3;NLRP1;LY96
Enzyme Modulator	119	1280	14839	2418	DNM1L;PIK3R2;KRIT1;TCAP;ARHGEF9;TYROBP;PQBP1;HERC2;BCL10;PAH;SPINK1;SERPINC1;SERPINA1;SERPINA3;AGT;C3;C5;CST3;NRAS;HRAS;APOA1;APOE;CSTB;VWF;APP;SERPING1;SERPINA7;SERPIND1;SERPINA6;GNAI3;NCF1;RAC2;ARSB;PLCG2;RASA1;KITLG;IGFBP4;PLN;PIK3R1;PYCR1;NF2;CDKN1B;DNM2;ARHGDIA;CTSC;CDC42;RHOA;GNB1;XIAP;DNM1;SOS1;MYO7A;PKD2;GCKR;EFTUD2;NCF4;ELOC;RHEB;SEC23A;LRRK2;RPGRIP1L;BRAT1;KCTD1;ADAMTS13;MMAA;ATL1;RPGR;…
Extracellular Matrix Protein	41	309	4883	1380	AP4M1;EFEMP2;COL1A1;COL4A1;CRYAB;PMP2;PRNP;ITGB3;ITGB2;CRYGC;CRYGD;GP1BA;DMD;GP1BB;ITGB4;TSHR;ITGB6;CRYGS;FSHR;CTNNB1;FBN1;CRYBB2;COMP;CRYBA4;PLP1;JAG1;COL10A1;ADAMTS13;RTN4IP1;MYOC;TLR3;COL2A1;COL3A1;LMNA;COL1A2;COL4A2;SPARC;ENG;LAMA2;CRYBB3;CRYBB1
Hydrolase	198	2674	33556	8116	DNM1L;TPP1;OGG1;DHH;HTRA2;TLL1;MMP20;RNASEH1;SNRNP200;RNASEH2A;ZMPSTE24;EPM2A;ETHE1;STAMBP;DDX58;F8;F2;C1R;F9;F10;PLG;REN;ADA;TF;ANG;F11;GBA;PROC;LCAT;ARG1;CFI;BCHE;GLA;HEXA;CTSD;CAPN1;PRSS1;HEXB;BPGM;GUSB;ELANE;MMP2;HMBS;MME;F7;STS;FBP1;C1S;UCHL1;GAA;UROS;F5;ACE;PEPD;UNG;ACP5;ALAD;SI;ARSB;PNLIP;GLB1;PLCG2;NAGA;CAPN3;AGA;TNFAIP3;NT5E;IDS;ENPP1;UQCRC2;CES1;CAD;PPP2R1A;GCH1;CPS1;ATIC;GALNS;CBS;ATP7…
Isomerase	20	181	2988	694	PMM2;HPRT1;GPI;P4HB;BPGM;MUT;PPIB;ECHS1;CBS;PGM1;LSS;TPI1;AUH;GALE;PTGIS;HIBCH;MRI1;PGAM1;PIN1;CWC27
Kinase	126	1994	17994	3768	BMPR1B;PIK3CD;MAP3K7;DCX;JAK2;RP2;CDKL5;NDUFA10;PAPSS2;CHEK2;EGFR;PGK1;AK1;RAF1;PRKCG;INSR;LCK;CSF1R;RET;ROS1;PDGFRB;PRKAR1A;KIT;FGFR1;CDK4;SRC;BRAF;PHKG2;PDGFRA;PRKACA;ERBB3;FGFR4;JAK1;MAPK1;EPHA2;PKLR;AKT1;AKT2;TTK;GCK;KDR;MAP2K2;FLT3;BMPR1A;TGFBR1;PIK3CA;MTOR;ZAP70;CSNK1D;GALK1;RPS6KA3;JAK3;AK2;ALDH18A1;PRPS1;CSNK2A1;PRKDC;CDK6;MAP2K1;TEK;MVK;ACVR1;MERTK;ATM;DYRK1A;PRKG1;CDK13;PDK3;ERBB4;MYLK;…
Ligase	54	347	8024	986	SPOP;PRKN;TRIM37;FARS2;ASS1;PCCA;PC;HARS;DARS;GLUL;LIG1;CBL;WARS;CAD;ECHS1;CPS1;BRCA1;GARS;QARS;GSS;SARS;RARS;MARS;PRPS1;CUL4B;AUH;HIBCH;DARS2;HUWE1;MIB1;UBR1;RNF125;NEDD4L;UBE2T;LARS;WARS2;POLG2;STUB1;PDZRN3;YARS2;MID1;MTHFD1;VHL;FASN;UBE2B;AIMP1;CBLB;FBXO11;UBA3;TRIM63;RNF31;UBA5;SMURF2;FANCL
Lyase	40	993	6258	885	OGG1;CA12;SGPL1;MLYCD;CA1;CA2;ALDOA;ASL;ALDOB;CYP17A1;FH;UMPS;ALAD;ENO3;DDC;BCKDHB;CA4;TKT;ECHS1;ADSL;CTH;CA8;CBS;PCK1;HMGCL;INSL3;MVD;PTS;AUH;HIBCH;HOGA1;ENO2;PTHLH;FECH;APEX1;HMGCS2;GUCY1A3;ADCY10;PUS1;NFS1
Membrane Traffic Protein	21	96	2352	126	SEC24D;VAPB;SYT1;SNCA;PEX5;PEX3;SNAP25;STXBP2;BBS9;VPS33A;VPS35;ATG5;CHMP2B;SNX10;DYSF;SEC24B;SNAP29;PROS1;LMAN1;LRBA;AP1S3
Nucleic Acid Binding	258	2557	28496	4378	BRCA1;RNASET2;TERT;MEIS2;FOXP2;OGG1;PRPF4;PRPF3;TBX1;ACTN4;ORC4;RAD21;RNASEH1;NOL3;FLNB;CDC45;EED;BANF1;SF3B1;SNRNP200;RAD51D;RNASEH2A;PRPF6;PARN;HERC2;ESRRB;DDX58;EGFR;ESR1;ANG;NR3C1;RB1;ERCC1;NR3C2;RPSA;MRPL3;PDGFRB;AR;NR2F1;KIT;THRB;FGFR1;TOP1;VDR;PCNA;HARS;SKI;PEPD;UNG;HOXB1;DARS;PDGFRA;PRKACA;ERCC2;LIG1;HNF1A;MAOA;TNFAIP3;XPA;RPL10;EPHA2;PKLR;HOXA13;FUS;HNF1B;KDR;MAP2K2;EIF4A3;IGHMBP2;RPS19;…
Oxidoreductase	131	958	18016	3140	NDUFS8;PHYH;NDUFA1;PHGDH;NDUFS4;NDUFB3;SCO2;NDUFS7;NDUFS2;NDUFS6;NDUFS3;IDH1;SCO1;GLUD1;DHFR;CYB5R3;PAH;SOD1;CP;CYBB;ALDH2;CYP17A1;CYP11A1;MPO;UROD;PDHA1;CYC1;DBH;QDPR;DLD;PDHB;CYP19A1;CYP2C9;BCKDHA;CYBA;ETFA;UQCRB;HPGD;ACADS;TYRP1;CYP11B2;NDUFV2;NCF2;MAOA;GPD1;BCKDHB;HSD11B1;TKT;ALDH4A1;ECHS1;PYCR1;SPR;CPOX;ETFB;MDH2;ACADSB;ALDH1A3;XDH;TDO2;ALDH7A1;NDUFV1;PPOX;ALDH3A2;HSD17B4;SUOX;AKR1D1;AKR1C2;…
Phosphatase	21	144	2773	395	INPPL1;EPM2A;FBP1;ACP5;ENPP1;PPP2R1A;HINT1;PSPH;OCRL;PTPN12;PPP3CA;DUSP6;PPP1R15B;ACP6;INPP5E;PTPRF;DUT;PTEN;MTMR2;PNKP;ITPA
Protease	78	1491	12485	2649	TPP1;DHH;HTRA2;TLL1;MMP20;ZMPSTE24;STAMBP;F2;C1R;F9;F10;PLG;REN;TF;F11;PROC;CFI;CTSD;CAPN1;PRSS1;ELANE;MMP2;MME;F7;C1S;UCHL1;ACE;PEPD;ALAD;CAPN3;AGA;TNFAIP3;UQCRC2;CES1;CAD;CPS1;LONP1;ECE1;MMP13;PSEN1;USP11;CTSC;YARS;TAP1;PKD2;DPYS;IHH;SHH;CLPP;TAF2;ADAMTS13;HTRA1;OTULIN;PARK7;CTRC;ABCB6;CYLD;XPNPEP3;CTSF;MALT1;SPG7;ST14;HP;F12;CFB;KLKB1;BMP1;HGF;CPA1;PROZ;PSMB8;USP8;CTSK;ASRGL1;PCSK9;NCSTN;ADAM2…
Receptor	178	2186	23385	5870	AP4M1;BMPR1B;TNFRSF11B;XPO1;NPC1;COCH;TYROBP;CUBN;LRP6;ESRRB;F8;EGFR;PTH;IGF2;IL2RA;CD4;CD8A;TF;ESR1;NR3C1;ITGB3;ITGB2;INSR;THBD;CSF1R;GP1BA;UMOD;RHO;CD55;NR3C2;ITGA2B;RPSA;ROS1;PDGFRB;AR;NR2F1;KIT;THRB;FGFR1;VDR;F5;CD59;GP9;IFNGR1;FOLR1;ITGB4;PDGFRA;CTLA4;TSHR;CD36;IL7R;CHRNB2;ITGB6;TNFRSF1A;CD247;ERBB3;FGFR4;FSHR;IL4R;EDNRB;FAS;CD27;GABRB3;EPHA2;CSF2RB;KDR;FLT3;BMPR1A;TGFBR1;IFNGR2;CASR;DCC;TNF…
Signaling Molecule	134	1236	13438	3619	FGF10;DHH;TRIO;STAMBP;EFEMP2;F8;C3;C5;TGFB1;NGF;PDYN;FSHB;GH1;PTH;INS;IGF2;TNF;CD4;CD8A;FGA;FGB;FGG;APOH;FTL;EDN1;THBD;TGFB3;GHR;FGFR1;SFTPC;F5;CD59;CSF2RA;PDGFRA;EPCAM;PRLR;PLCG2;FLNA;KITLG;FGFR4;APC;CD40;CD40LG;FGF9;IL2RG;NTF4;FBN1;KDR;THPO;LEP;ETV6;GDF5;FASLG;PSEN1;ARHGDIA;SLURP1;FGF12;SH3BP2;JAG1;CRADD;NDP;ANK2;GHRHR;BAX;FADD;NOG;PKD2;TGFBI;ZNHIT3;MYLK;USH1G;HFE2;PHIP;EDA;IL17RA;IL17F;NODAL;C…
Transcription Factor	124	1521	7527	2739	RFXANK;MEIS2;KDM6A;TBX1;ZIC3;PQBP1;ESRRB;ESR1;NR3C1;RB1;NR3C2;AR;NR2F1;THRB;VDR;SKI;PEPD;HOXB1;HNF1A;PAX3;YY1;GTF2E2;HOXA13;CTNNB1;FUS;HNF1B;STAT3;ETV6;KDM5C;STAT1;GATA4;ATRX;NOTCH1;SOX2;SOX9;CTCF;NKX2-5;BRPF1;DLX5;MAX;SMAD3;TFAM;MEF2A;RELA;NOTCH2;SRY;RBPJ;PAX8;C1QBP;EP300;NR1H3;EIF2B5;ERCC8;NR5A1;SMAD4;ZMYND11;SIX1;TAF13;SMAD2;KLHL40;KANK2;TAF2;GTF2H5;CNOT9;CREBBP;THAP11;NSD1;PARK7;TBX5;FOXC2;SE…
Transfer/Carrier Protein	31	842	3529	1610	LRP6;APOC2;APOC3;RBP4;TTR;ALB;TF;PRKCG;RLBP1;GM2A;GIF;AKT1;AKT2;TTPA;HBB;HBG2;CYCS;HIKESHI;AKT3;FABP7;TIMM44;MOCS2;LDLR;SHBG;APOA4;PRKCA;HBG1;HBA2;UBA3;MASTL;UBA5
Transferase	212	2509	32215	6102	SULT2B1;BMPR1B;PIK3CD;KMT2D;CLIC2;MAP3K7;EED;RP2;CDKL5;B3GAT3;TRIM37;NDUFA10;PAPSS2;OTC;F13A1;PNP;HPRT1;EGFR;PGK1;AK1;APOA1;APOE;RAF1;LCAT;OAT;PRKCG;INSR;LCK;PYGL;CSF1R;RET;ROS1;PDGFRB;DLAT;KIT;UMPS;FGFR1;CDK4;ETFA;FDPS;BRAF;PHKG2;ACADS;PDGFRA;PRKACA;TAT;MAOA;ERBB3;BCKDHB;FGFR4;ACAT1;CAD;CHAT;MAPK1;EPHA2;TKT;ECHS1;PKLR;CPS1;AKT1;AKT2;ATIC;TTK;HMGCL;KDR;MAP2K2;FLT3;BMPR1A;TGFBR1;TALDO1;PIK3CA;MTOR…
Transporter	85	862	11939	3144	SLC9A3R1;UQCRQ;CASQ2;NPC1;CLIC2;ACTN4;CUBN;HCN1;NUP155;TRPA1;ABCA1;HBD;APOA1;APOE;APOC2;APOC3;PMP2;SLC4A1;TTR;FTL;CYC1;SLC2A1;CFTR;FOLR1;KCNE1;CHRNB2;MPZ;GABRB3;AQP1;ATP7B;NUP62;CASR;AQP2;SLC1A3;CHRNA4;STAR;KCNQ1;AQP5;NUP107;NPC2;ATP7A;GRIN1;KCNH2;GRIN2A;PKD2;STXBP2;FXN;GLRX5;NUP93;MCFD2;RYR2;VPS33A;SCN2A;MCOLN1;ABCG8;ABCG5;MMADHC;CNNM2;TRPV4;SCN3B;HCN4;TNPO3;KCNE2;CCS;KCNQ3;KCNQ2;TIMM44;SCN2B;CL…
