# Supplementary material for: Comprehensive characterization of amino acid positions in protein structures reveals molecular effect of missense variants
Source: Proc Natl Acad Sci U S A. 2020 Oct 26;117(45):28201–11. doi: 10.1073/pnas.2002660117 (PMC7668189; doi:10.1073/pnas.2002660117)
Supplement: Supplementary File [file pnas.2002660117.sd03.xlsx]

## Sheet: Sheet1
Dataset S3. Protein 3D features associated to pathogenic and population missense variants (identified in this study) for “All classes” (joint analysis of 1,330 genes in the DAGS1330 dataset), and individually for twenty-four protein functional classes. The columns represent seven main feature categories and each cell outlines the 3D feature that has a significant burden of pathogenic and/or popul…
Characteristic 3D features of pathogenic missense variants
Protein class	Three-class secondary structure	Eight-class secondary structure	Residue exposure levels	Physiochemical properties	Protein-protein interactions	Post-translational modifications	UniProt-based functional features
All genes (DAGS1330)	𝛃-Strand/Sheet	𝛃-Sheet, 𝛑-Helix	Core, Buried	Aromatic, Special	Disulfide bond, Van der Waals interaction	Acetylation, O.GlcNAc, Phosphorylation, Sumoylation	Functional site, Functional/binding region, Sequence motif/region, Modular domain, Modified residue
Calcium-binding protein	✘	✘	Core, Buried	Special	Van der Waals interaction	✘	Functional/binding Region, Modular domain
Cell adhesion molecule	𝛃-Strand/Sheet, Coils	𝛃-Sheet, Loop, Bend	Core, Buried	Aromatic, Special	Van der Waals interaction	✘	Functional site, Modular domain, Modified residue
Cell junction protein	Helices	𝛂-Helix, 𝛑-Helix	Core	✘	✘	Methylation	Functional site, Modular domain
Chaperone	✘	✘	✘	✘	✘	✘	Sequence motif/region, Modular domain
Cytoskeletal protein	✘	✘	Core	✘	✘	Acetylation, Phosphorylation, Sumoylation	Function/binding region, Modular domain
Defense/Immunity protein	Coils	✘	Core	Aromatic, Special	✘	✘	Sequence motif/region, Modified residue, Modular domain
Enzyme modulator	✘	✘	Core	Aromatic, Special	Salt-bridge interaction	✘	Functional site, Functional/binding region, Modular domain, Modified residue, Molecular processing-related region
Extracellular matrix protein	✘	✘	Core, Buried	Special	✘	Acetylation, Sumoylation, Ubiquitination	Functional site, Sequence motif/region, Modified residues
Hydrolase	𝛃-Strand/Sheet	𝛃-Strand, 𝛃-Sheet, Bend	Core	Aromatic, Special	Disulfide bond, Salt-bridge interaction	✘	Functional site, Modified residue, Modular domain
Isomerase	𝛃-Strand/Sheet	𝛃-Sheet	Core	✘	Salt-bridge interaction	✘	Modular domain
Kinase	Helices	𝛂-Helix	Core, Buried	Aromatic, Special	Hydrogen bond, Salt-bridge interaction	Phosphorylation, Sumoylation	Functional site, Functional/binding region, Sequence motif/region, Modified residue, Modular domain
Ligase	𝛃-Strand/Sheet	𝛃-Sheet	Core	Aromatic, Special	Van der Waals interaction	Phosphorylation, Sumoylation	Function/binding region, Modular domain
Lyase	✘	✘	core	✘	Van der Waals interaction	✘	Modular domain
Membrane traffic protein	𝛃-Strand/Sheet	𝛃-Sheet	✘	✘	✘	✘	Sequence motif/region, Modified residue, Modular domain
Nucleic Acid binding	Helices	𝛂-Helix	Core, Buried	Aromatic, Special	Hydrogen bond, Salt-bridge interaction	Phosphorylation	Functional site, Functional/binding region, Sequence motif/region, Modular domain
Oxidoreductase	𝛃-Strand/Sheet	𝛃-Sheet	Core, Buried	Aromatic, Special	Van der Waals interaction	Sumoylation	Functional site, Functional/binding region, Modular domain
Phosphatase	✘	✘	Core	Aromatic	✘	Acetylation, Phosphorylation, Sumoylation	Sequence motif/region, Modular domain
Protease	𝛃-Strand/Sheet	𝛃-Sheet, 𝛑-Helix	Core, Buried	Aromatic, Special	Disulfide bond, Hydrogen bond, Salt-bridge interaction	✘	Modified residue, Modular domain
Receptor	𝛃-Strand/Sheet	𝛃-Sheet	Core, Buried	Aromatic, Special	Van der Waals interaction	✘	Functional site, Sequence motif/region, Modified residue, Modular domain
Signaling molecule	𝛃-Strand/Sheet	𝛃-Sheet	Core, Buried	Aromatic, Special	Disulfide bond	✘	Modified residue, Modular domain
Transcription factor	Helices	𝛂-Helix	Core, Buried	Aromatic, Special	Van der Waals interaction	Phosphorylation, Ubiquitination	Functional site, Functional/Bining region, Sequence motif/region, Modular domain
Transfer/Carrier protein	✘	𝛑-Helix	Core, Buried	Special	Van der Waals interaction	Acetylation, O.GlcNAc, Phosphorylation	Sequence motif/region, Modular domain, Modified residue, Molecular processing-related region
Transferase	𝛃-Strand/Sheet	𝛃-Sheet	Core, Buried	Aromatic, Special	✘	Phosphorylation, Sumoylation	Functional site, Functional/binding region, Modified residue, Modular domain
Transporter	Helices	𝛂-Helix	Core	Special	Hydrogen bond	Acetylation, O.GlcNAc, Phosphorylation	Functional site, Functional/binding region, Sequence motif/region, Modified residue, Modular domain
Characteristic 3D features of population missense variants
	Three-class secondary structure	Eight-class secondary structure	Residue exposure levels	Physiochemical properties	Protein-protein interactions	Post-translational modifications	UniProt-based functional features
All genes (DAGS1330)	Helices, Coils	310-Helix, Turn	Medium-buried, Medium-exposed, Exposed	Hydrophobic, Aliphatic, Polar, Neutral	Salt-bridge, Hydrogen bond	Ubiquitination	✘
Calcium-binding protein	✘	✘	Medium-buried, Medium-exposed, Exposed	Aliphatic, Polar, Positively-charged, Neutral	Hydrogen bond	Acetylation, Ubiquitination	✘
Cell Adhesion molecule	Helices	𝛂-Helix	Medium-buried, Medium-exposed	aliphatic, polar, positively-charged, neutral	Hydrogen bond	Acetylation, Phosphorylation, Ubiquitination	Functional/binding region, Sequence motif/region
Cell Junction protein	𝛃-Strand/Sheet	𝛃-Sheet	Medium-buried, Medium-exposed	✘	Salt-bridge interaction	✘	Sequence motif/region
Chaperone	✘	✘	✘	✘	✘	✘	✘
Cytoskeletal protein	✘	✘	Medium-exposed	neutral	✘	✘	✘
Defense/Immunity protein	Helices	𝛂-Helix	Medium-exposed	Hydrophobic, Aliphatic, Polar, Positively-charged, Neutral	✘	✘	✘
Enzyme modulator	✘	✘	Medium-buried, Medium-exposed, Exposed	Polar, Negatively-charged, Neutral	✘	Ubiquitination	✘
Extracellular matrix protein	✘	✘	Medium-buried, Medium-exposed	Hydrophobic, Aliphatic, Polar, Positively-charged, Neutral	✘	✘	Molecular processing-related region
Hydrolase	Helices	𝛂-Helix, Turn	Medium-buried, Medium-exposed, Exposed	Aliphatic, Polar, Neutral	Van der Waals interaction	Methylation, Phosphorylation, Ubiquitination	Sequence motif/region, Molecular processing-related region
Isomerase	✘	✘	Medium-buried, Medium-exposed	✘	✘	Acetylation	✘
Kinase	coils	Turn	Medium-buried, Medium-exposed, Exposed	Polar, Neutral	Van der Waals interaction	✘	Molecular processing-related region
Ligase	Helices	𝛂-Helix	Medium-buried, Medium-exposed	✘	Hydrogen bond, Salt-bridge interaction	Ubiquitination	✘
Lyase	✘	✘	Medium-buried, Medium-exposed	✘	Hydrogen bond, Salt-bridge interaction	✘	Sequence motif/region
Membrane Traffic protein	✘	✘	✘	✘	✘	✘	✘
Nucleic acid binding	coils	✘	Medium-buried, Medium-exposed, Exposed	Aliphatic, Polar, Neutral	Van der Waals interaction	✘	✘
Oxidoreductase	✘	✘	Medium-buried, Medium-exposed	Aliphatic, Polar, Neutral	Hydrogen bond	✘	✘
Phosphatase	✘	Turn	Medium-buried, Medium-exposed, Exposed	Neutral	✘	Ubiquitination	✘
Protease	Helices	𝛂-Helix	Medium-buried, Medium-exposed	Aliphatic, Polar, Positively-charged, Neutral	Van der Waals interaction	Ubiquitination	Molecular processing-related region
Receptor	Helices	Turn	Medium-buried, Medium-exposed, Exposed	Aliphatic, Polar, Positively-charged, Neutral	Hydrogen bond	✘	✘
Signaling molecule	Helices	310-helix, 𝛂-Helix, Turn	Medium-buried, Medium-exposed, Exposed	Aliphatic, Polar, Negatively-charged, Positively-charged, Neutral	Hydrogen bond, Salt-bridge interaction	Ubiquitination	Sequence motif/region
Transcription factor	Coils	Loop, Bend	Medium-buried, Medium-exposed, Exposed	Polar, Negatively-charged, Neutral	✘	✘	✘
Transfer/Carrier protein	✘	✘	Medium-exposed, Exposed	Aliphatic, Neutral	Hydrogen bond, Salt-bridge interaction	✘	Functional site
Transferase	Coils	Turn	Medium-buried, Medium-exposed, Exposed	Aliphatic, Polar, Neutral	✘	Ubiquitination	Molecular processing-related region
Transporter	Coils	Bend	Medium-buried, Medium-exposed	Aliphatic	Van der Waals interaction	✘	Molecular processing-related region
