# Supplementary material for: Comprehensive characterization of amino acid positions in protein structures reveals molecular effect of missense variants
Source: Proc Natl Acad Sci U S A. 2020 Oct 26;117(45):28201–11. doi: 10.1073/pnas.2002660117 (PMC7668189; doi:10.1073/pnas.2002660117)
Supplement: Supplementary File [file pnas.2002660117.sd04.xlsx]

## Sheet: train_data_with_P3DFi_cANY
Dataset S4. Training dataset to develop the “Random forest” ensemble models. The first column reports the true class labels (1: deleterious or pathogenic, −1: neutral or benign). The next three columns show the scores generated by the variant pathogenicity predictors: SIFT, PolyPhen2, and CADD. The all protein (DAGS1330 dataset, Dataset S1) based and protein functional class specific pathogenic 3…
X_true	SIFT_score	Polyphen2_HVAR_score	CADD_phred	P3DFi_DAGS1330	P3DFi_Protein class
1	0.001	0.99	28.7	0	2
1	0	0.989	31	-2	1
1	0.001	0.968	28	-2	1
1	0.507	0.111	17.01	-3	1
1	0.066	0.999	33	0	1
1	0.384	0.076	17.14	-2	1
1	0.028	0.01	15.13	-2	1
1	0.001	0.885	27.3	1	1
1	0.184	0.313	24.2	-1	3
1	0.496	0.008	13.22	-3	1
1	0.008	0.894	26.6	-1	1
1	0	1	33	-1	1
1	0.051	0.961	25.2	-4	1
1	0	0.999	34	3	3
1	0.001	0.998	25.7	5	5
1	0.001	0.992	31	1	2
1	0.001	0.999	34	0	0
1	0.001	0.984	25.3	-1	-1
1	0	0.994	35	-1	-1
1	0.002	0.999	29.4	-1	0
1	0	0.999	32	0	1
1	0	0.996	27.2	-1	0
1	0	0.999	25.7	-1	1
1	0	0.889	25.8	0	1
1	0	1	27.5	2	2
1	0	0.999	25.9	1	3
1	0	0.948	24	3	3
1	0	1	32	-1	1
1	0	0.999	32	-1	4
1	0.003	1	24.1	2	2
1	0	0.988	33	-3	-3
1	0	1	35	-2	1
1	0	0.999	35	-2	1
1	0.037	0.999	35	-2	1
1	0	1	35	5	5
1	0	0.999	29.7	3	3
1	0	1	35	-1	0
1	0	0.99	35	-2	1
1	0.001	0.95	33	-2	1
1	0.031	0.987	28.3	2	2
1	0.035	0.757	27.6	1	1
1	0	1	34	-1	0
1	0.007	0.996	32	3	3
1	0.008	0.943	27.4	3	4
1	0.147	0.097	12.16	-3	-3
1	0.001	0.992	25	3	4
1	0.099	0.569	26.1	2	3
1	0.002	0.975	25.7	-1	-1
1	0.297	0.664	23.7	5	5
1	0.002	0.861	26	-1	2
1	0.002	0.984	31	-2	1
1	0.027	0.258	27.8	-1	2
1	0.001	0.02	24.2	4	4
1	0.003	0.991	23.7	-4	-4
1	0.001	0.907	26.6	5	5
1	0.004	0.79	26.5	2	3
1	0	1	32	5	5
1	0	0.983	32	0	0
1	0	1	29	2	2
1	0	1	33	2	2
1	0.155	0.934	23.1	-2	-5
1	0	1	34	0	1
1	0.001	0.306	26.1	2	2
1	0	0.999	33	1	2
1	0.001	0.997	32	-2	-3
1	0.007	0.993	27.9	-2	-3
1	0.001	0.976	31	-1	-2
1	0.027	0.999	32	1	1
1	0.002	0.984	34	-2	2
1	0.001	0.997	35	-1	2
1	0.04	0.973	26.3	0	0
1	0.024	0.996	24.2	-2	0
1	0.017	0.389	25.1	-1	2
1	0	1	25.1	5	5
1	0	1	25.8	-2	-2
1	0	0.916	20.5	2	2
1	0	0.998	23.1	-1	1
1	0	1	24.4	-1	1
1	0.283	0.066	13.54	-2	2
1	0.002	0.735	23.2	-1	0
1	0.001	0.809	32	-2	1
1	0	0.999	24.7	0	3
1	0.008	0.272	20.8	-3	1
1	0	0.991	29.7	2	2
1	0	0.992	26.6	-3	0
1	0	0.997	24.3	-1	2
1	0	0.999	27.7	-2	-3
1	0	1	29.1	0	0
1	0.414	0.04	19.99	-3	-6
1	0.003	1	27.3	2	2
1	0	1	24.6	3	3
1	0.001	0.999	27.3	1	1
1	0	0.999	26.7	2	2
1	0.003	0.978	24.8	-1	-2
1	0.003	0.644	26	0	0
1	0.005	0.983	27.3	2	4
1	0.007	0.253	23.4	-1	0
1	0	1	29.3	0	0
1	0	0.916	23.6	0	0
1	0.004	0.984	26.5	2	2
1	0.003	0.999	25.6	1	2
1	0.002	0.999	28	1	2
1	0.001	1	26.6	-2	-2
1	0.001	1	33	3	3
1	0.002	0.999	34	3	3
1	0.003	0.997	27.5	5	5
1	0.077	0.421	16.58	0	1
1	0	0.999	28.4	0	0
1	0.003	1	29.5	0	2
1	0	1	24	0	0
1	0.001	1	29.3	3	3
1	0.002	1	34	3	3
1	0.011	0.83	23.6	-4	1
1	0.008	0.999	33	-3	-3
1	0.014	0.819	25.7	4	4
1	0	1	27.4	1	1
1	0.001	0.821	26.7	1	1
1	0.046	0.008	20.5	-2	2
1	0.001	0.942	28.7	-1	-2
1	0	1	34	-1	0
1	0	1	35	1	1
1	0	1	34	0	3
1	0	0.999	35	-1	-2
1	0	0.999	33	-1	-2
1	0	0.999	31	-1	-2
1	0.001	1	33	-3	1
1	0	1	26.8	-3	1
1	0	1	29.1	3	6
1	0	0.987	31	4	5
1	0.001	0.309	20.7	-3	-3
1	0	0.999	35	4	4
1	0.001	0.477	31	1	4
1	0.18	0.003	23.1	1	4
1	0.001	0.348	31	0	1
1	0.001	0.542	27.6	-2	-2
1	0.001	0.947	27.4	2	5
1	0.64	0.003	22.8	-3	-3
1	0	0.998	33	1	4
1	0	0.803	32	-2	2
1	0.001	0.998	29.8	-1	3
1	0.003	0.997	29.9	-1	3
1	0.001	0.973	28.8	-1	3
1	0.003	0.823	33	-2	2
1	0.001	0.992	33	-4	-4
1	0	0.796	19.12	1	4
1	0.001	0.977	33	-1	4
1	0.011	0.482	24.2	-2	2
1	0.21	0.78	27.4	-3	-3
1	0.131	0.353	33	0	3
1	0.047	0.106	22.6	-3	-3
1	0.332	0.044	23.6	0	4
1	0.005	0.892	34	-3	-3
1	0.003	0.058	25.6	-3	-3
1	0.167	0.012	20.1	-3	-3
1	0.123	0.16	29.3	0	0
1	0.011	0.96	30	-2	-2
1	0.045	0.934	34	0	3
1	0.466	0.444	25.7	0	3
1	0.466	0.444	26.4	0	3
1	0	0.882	27.7	0	1
1	0.001	0.998	25.2	1	3
1	0.002	0.955	29.8	-1	1
1	0.003	0.838	27.4	-1	1
1	0.003	0.994	34	-1	3
1	0.001	0.772	23.5	-3	1
1	0	1	29.2	1	4
1	0	0.986	26.6	-1	3
1	0	0.998	26.3	-1	4
1	0	0.999	33	-2	2
1	0.009	0.994	28.4	-1	3
1	0.008	0.77	26.4	-2	2
1	0	1	33	-1	4
1	0	1	27	-1	3
1	0	0.999	26.8	-1	2
1	0.13	1	25.5	2	3
1	0.055	0.994	16.21	-1	-1
1	0.016	0.997	23	0	2
1	0.014	0.147	12.53	0	1
1	0.114	0.931	25.6	-2	0
1	0.002	0.502	24.2	4	4
1	0.444	0.98	22.6	0	0
1	0	0.999	26.4	-2	1
1	0	0.967	27.2	2	3
1	0.007	0.998	32	-1	0
1	1	0.01	13.06	1	1
1	0.001	0.643	24	-3	-3
1	0.002	0.84	28.3	0	0
1	0.018	0.004	26	-4	-4
1	0	0.985	28.6	-1	-1
1	0	0.984	35	-1	-1
1	0	1	32	2	2
1	0.001	0.996	29.9	1	1
1	0.001	0.996	32	1	1
1	0	0.484	34	1	1
1	0.001	0.972	29.9	2	3
1	0.001	0.969	25.3	-1	1
1	0.106	0.025	25.4	-2	-2
1	0.033	0.218	34	-1	-1
1	0.034	0.979	24.3	1	1
1	0.035	0.925	24.7	0	0
1	0.001	0.999	29.9	1	1
1	0	0.003	34	-3	-3
1	0.001	1	32	-1	-1
1	0.001	0.999	31	-1	0
1	0	0.999	32	3	3
1	0	1	27.5	4	4
1	0	0.98	28.1	-4	0
1	0.002	0.032	24.4	-1	0
1	0.002	0.082	23.7	-1	0
1	0.003	0.327	23.8	-1	0
1	0.001	0.665	22.9	1	3
1	0	0.874	26	-2	0
1	0	1	27.3	-2	1
1	0	0.999	28.6	-2	1
1	0.042	0.998	24.9	1	1
1	0.004	0.994	32	2	2
1	0.002	0.976	29.2	2	2
1	0	1	35	2	2
1	0	0.994	32	3	3
1	0	0.992	22.6	2	4
1	0	0.991	34	-2	1
1	0	1	24.9	2	2
1	0.033	0.521	25.2	1	2
1	0	1	34	1	2
1	0	0.997	25	1	2
1	0.001	0.998	34	-1	0
1	0.001	0.996	26.2	-1	4
1	0.001	0.973	25.3	2	2
1	0	0.998	25.3	4	4
1	0.172	0.129	0.166	-2	-4
1	1	0	0.003	-1	0
1	0.203	0.397	0.002	0	0
1	1	0	0.58	3	3
1	0.359	0.001	0.002	-3	1
1	0.359	0.001	0.002	-3	1
1	0.359	0.001	0.003	-3	1
1	0	1	25	2	4
1	0.138	0.337	0.011	0	1
1	0.113	0.337	0.221	0	1
1	1	0.002	0.001	-4	1
1	1	0	0.22	-2	1
1	0.001	0.991	33	2	2
1	0.121	0.72	24.3	-2	-2
1	0	0.997	35	-4	-4
1	0	1	34	4	4
1	0	0.996	35	0	0
1	0.001	0.993	34	-2	0
1	0	0.998	27.9	0	0
1	0	0.999	29	-3	-3
1	0.002	0.986	33	-1	-1
1	0.259	0.893	23.1	5	5
1	0.016	0.38	28.5	-1	3
1	0.017	0.939	32	3	3
1	0.007	0.673	34	0	2
1	0	0.996	35	3	3
1	0.034	0.943	34	2	2
1	0	1	29.3	2	3
1	0.112	0.347	28.8	0	4
1	0.01	0.595	29.2	0	4
1	0	1	27.5	-2	3
1	0.002	0.999	32	-1	0
1	0.003	1	29.1	2	5
1	0	0.999	33	-1	2
1	0	0.867	31	0	1
1	0	0.855	26.3	0	1
1	0.002	1	25.6	5	5
1	0.002	0.473	32	-1	1
1	0.003	0.999	27.8	2	2
1	0.129	0.003	22.1	0	1
1	0.35	0.032	24.2	2	2
1	0.001	0.995	25.6	0	0
1	0.001	0.998	34	-1	0
1	0.177	0.362	23.3	-1	2
1	0	1	28.5	4	4
1	0.002	1	31	3	3
1	0.015	0.787	22.9	-3	-3
1	0.006	0.449	25.8	-3	-3
1	0.017	0.988	29.7	4	4
1	0	1	25.5	4	4
1	0.001	0.995	34	3	3
1	0.019	0.974	33	3	3
1	0	0.999	29.1	1	1
1	0.016	0.989	27.6	0	0
1	0.008	0.999	25.7	0	0
1	0.001	0.995	33	-2	-2
1	0.005	0.954	25	0	1
1	0.002	0.852	27.1	2	3
1	0.023	0.895	31	2	4
1	0.001	0.998	27.2	-1	-1
1	0.001	1	32	-4	0
1	0.002	0.989	33	-3	1
1	0.026	0.85	27.8	-3	1
1	0	0.995	32	-3	1
1	0.003	0.992	25.3	-3	4
1	0.001	0.996	32	-3	4
1	0	1	25.9	-1	4
1	0.045	0.486	23.2	-3	-3
1	0	0.999	26.1	-1	1
1	0.001	1	28	2	2
1	0	1	27.9	2	2
1	0	0.999	27.6	-1	1
1	0	0.998	34	-2	0
1	0	1	33	-2	0
1	0	0.999	28.9	-2	0
1	0	0.965	27.8	2	2
1	0.001	0.966	27	2	2
1	0	0.999	29.4	0	0
1	0	0.999	26	4	4
1	0	0.999	28.3	2	2
1	0	1	29	5	5
1	0.003	0.999	31	-1	-1
1	0.002	1	25.2	3	4
1	0.005	0.999	24.9	3	4
1	0.086	0.197	23.1	-2	-2
1	0.081	0.416	23.3	-3	-3
1	0.012	0.388	29.2	-3	-3
1	0.003	0.943	34	-3	-3
1	0.013	0.753	31	-3	-3
1	0.005	0.937	26.6	3	3
1	0.001	0.85	32	2	2
1	0	0.809	28.1	3	3
1	0.001	0.959	34	4	4
1	0.001	0.991	34	4	4
1	0.007	0.991	33	4	4
1	0.001	0.99	26.1	0	0
1	0.008	0.905	26.1	0	0
1	0	0.991	33	-2	-2
1	0.023	0.985	34	1	1
1	0.001	0.985	34	1	1
1	0.002	0.975	32	1	1
1	0.04	0.804	32	1	1
1	0	0.999	27.8	2	2
1	0.019	0.737	27.1	-3	-3
1	0.001	0.968	29.4	-3	-3
1	0.017	0.897	23.6	-3	-3
1	0.001	0.995	29.5	0	2
1	0.023	0.876	25.1	-1	-1
1	0.208	0.995	28.9	-1	4
1	0.001	0.968	24.4	-1	4
1	0.001	0.999	24.7	0	0
1	0.001	0.998	25.1	0	0
1	0	0.995	27	3	3
1	0.001	0.995	26.9	2	2
1	0.01	0.927	28.6	0	4
1	0	1	27.3	4	4
1	0	0.957	31	2	2
1	0.001	0.98	31	2	2
1	0	0.998	26.9	0	1
1	0	1	32	3	4
1	0.003	0.453	28.7	1	5
1	0	0.999	31	0	5
1	0.005	0.993	28.1	0	5
1	0.045	0.975	27.1	5	5
1	0.004	0.998	27	5	5
1	0.088	0.603	23.6	5	5
1	0.066	0.991	24.8	5	5
1	0.034	0.719	25.7	5	5
1	0.004	0.557	26.4	5	5
1	0.033	0.983	26	5	5
1	0.106	0.995	24.1	5	5
1	0.018	0.997	33	5	5
1	0.024	0.617	27.3	5	5
1	0.019	0.996	26.8	5	5
1	0.001	0.997	29.2	5	5
1	0.017	0.541	28.8	5	5
1	0.019	0.958	29.9	1	1
1	0	0.974	29.4	3	3
1	0	1	29.4	0	1
1	0	1	28	-3	-3
1	0.004	0.969	26.5	-2	-2
1	0	0.967	25.8	-3	-3
1	0.018	0.98	28	-1	-3
1	0.009	0.139	24	-1	-3
1	0.296	0.382	21.7	-3	0
1	0.029	1	24.7	0	1
1	0	0.993	27.3	0	4
1	0	0.996	28.6	2	3
1	0.001	0.88	28.6	-1	1
1	0.001	0.999	27.5	3	3
1	0	0.843	27.7	4	4
1	0	0.942	33	6	6
1	0.003	0.794	24.7	-4	0
1	0	1	32	6	6
1	0	0.018	29.4	0	0
1	0	1	33	2	2
1	0	0.996	34	5	5
1	0	0.99	25.2	2	2
1	0	0.997	26.2	1	1
1	0	0.999	27.5	1	1
1	0	0.995	29.2	-2	1
1	0	1	28	4	5
1	0	1	28.3	-1	1
1	0	1	33	-1	1
1	0.011	0.985	24.4	-1	1
1	0.026	0.977	26.6	-3	-3
1	0.002	0.934	33	-3	-3
1	0.006	0.654	31	-3	-3
1	0.001	0.864	26.3	-3	2
1	0.164	0.007	21.2	-1	3
1	0.031	0.241	27.8	-1	4
1	0.003	0.788	27.9	-2	2
1	0.001	0.758	32	-2	2
1	0.033	0.086	29.1	-1	3
1	0	0.986	32	3	6
1	0.001	0.96	28	-1	1
1	0	1	33	1	1
1	0.001	1	23.2	4	4
1	0	1	24.7	0	0
1	0	0.999	28.3	2	3
1	0.002	1	34	-2	3
1	0.061	0.278	23.4	-2	1
1	0	0.999	34	-4	-4
1	0	0.999	26	-2	0
1	0	0.99	26.9	-1	-1
1	0	0.996	35	2	2
1	0	0.982	34	0	2
1	0	0.928	28	1	2
1	0.001	0.949	27	1	1
1	0	0.999	29.1	2	5
1	0	0.999	28.5	2	3
1	0	0.98	33	3	3
1	0	1	28.2	0	3
1	0	1	28.2	0	3
1	0	0.995	32	0	3
1	0	0.997	31	0	3
1	0	1	29.7	1	2
1	0	0.999	29.6	3	3
1	0.001	0.92	28.3	0	2
1	0	0.99	34	0	3
1	0	0.919	26.2	0	4
1	0.007	0.992	27.3	-2	1
1	0	0.962	31	0	1
1	0.001	0.992	35	1	3
1	0	0.946	24.2	-1	3
1	0.001	0.8	27.9	-1	2
1	0	0.789	32	-1	1
1	0.001	1	32	3	3
1	0	0.937	33	0	2
1	0.001	0.886	29	1	1
1	0	0.99	34	1	1
1	0.002	1	32	1	1
1	0.003	0.999	29.8	0	2
1	0.004	1	35	0	0
1	0	0.999	34	6	6
1	0	0.994	26.9	-3	-3
1	0	1	24.2	-2	-2
1	0	1	26.2	1	2
1	0.011	0.999	23.4	-5	-5
1	0	1	26.2	-2	-2
1	0.026	0.01	24	-1	2
1	0.6	0.186	22.9	-2	2
1	0.004	1	33	-3	0
1	0	0.394	35	-1	0
1	0	0.529	35	2	2
1	0	0.91	32	-2	-2
1	0	1	35	-1	0
1	0	0.999	31	-3	-4
1	0.001	1	28.5	-1	1
1	0.101	0.999	24.7	-1	-3
1	0.011	0.999	29.5	-1	-3
1	0.04	0.542	23.2	-4	-4
1	0	0.999	35	0	3
1	0	0.993	32	0	3
1	0	1	27.7	0	3
1	0	0.992	28.4	0	3
1	0.169	0.62	23.5	0	3
1	0.001	0.992	27.6	0	3
1	0.001	0.983	28	0	3
1	0.001	0.988	27.4	0	3
1	0	0.992	31	0	3
1	0.004	0.999	28	-2	1
1	0.028	1	26.9	-2	1
1	0.028	1	25.9	-2	1
1	0.001	1	33	-2	1
1	0.032	0.999	26.1	-2	1
1	0.017	1	28.3	-2	1
1	0.137	1	24.6	-2	1
1	0.074	0.883	24.3	1	4
1	0	0.997	32	2	4
1	0.004	0.994	34	-1	2
1	0.005	0.699	24.8	-2	2
1	0.001	0.998	34	3	4
1	0.055	0.986	35	4	4
1	0	0.999	32	3	4
1	0.029	0.653	32	1	1
1	0	0.998	35	-1	-1
1	0.009	0.656	33	-2	1
1	0	0.999	34	5	5
1	0.075	0.023	18.87	-2	-2
1	0	0.914	33	-1	2
1	0	1	35	-2	1
1	0	1	35	2	2
1	0.001	0.995	30	2	3
1	0	1	34	4	4
1	0	1	32	4	4
1	0	1	32	4	4
1	0.238	0.051	14.27	-3	-3
1	0	0.899	25.1	-3	-3
1	0	0.022	18.93	-3	-3
1	0	0.391	23.5	-3	-3
1	0	1	29.3	2	2
1	0.001	0.977	35	-3	-3
1	0	1	34	-1	2
1	0	1	34	-1	2
1	0.022	0.39	29.5	-5	-6
1	0.003	0.895	29.3	-1	2
1	0	1	35	0	0
1	0	1	29.4	-1	2
1	0.002	0.99	27.9	-2	1
1	0	0.999	33	-1	0
1	0	0.977	27.5	-1	-1
1	0.001	0.063	35	4	4
1	0	0.979	34	4	4
1	0.025	0.126	34	4	4
1	0.001	0.907	32	4	4
1	0	0.878	33	4	4
1	0.014	0.06	34	4	4
1	0	0.995	29.1	-2	0
1	0.01	1	33	2	2
1	0	0.906	34	-3	-3
1	0	0.998	35	0	0
1	0	0.633	28.6	3	3
1	0	0.985	26.5	6	6
1	0	0.956	26.9	6	6
1	0	0.998	27.8	2	2
1	0	1	31	3	3
1	0	0.991	27	2	2
1	0	0.999	34	2	3
1	0	0.838	27	2	3
1	0.001	0.862	26.6	4	4
1	0	1	27.7	-1	4
1	0.02	0.999	28.5	-2	0
1	0.002	0.982	27.2	-2	-2
1	0	0.999	32	1	2
1	0.001	0.971	25.2	-1	3
1	0	0.992	24.8	-1	2
1	0	1	26.8	-1	4
1	0	0.998	25	0	3
1	0.009	0.5	22.7	2	3
1	0	0.979	28.1	1	1
1	0.004	0.918	33	1	4
1	0.001	0.704	26.3	-2	1
1	0.007	0.572	27.5	3	3
1	0	0.855	32	2	2
1	0.001	0.721	29.9	-2	-2
1	0	0.999	29.1	1	1
1	0.001	0.999	33	-2	-2
1	0	0.998	25.6	-2	-2
1	0	0.999	29.3	-2	-2
1	0	0.999	27.7	-2	-2
1	0	0.998	29	-2	-2
1	0	0.999	33	-2	-2
1	0	0.999	33	0	0
1	0	0.998	34	0	0
1	0	1	34	0	0
1	0	0.995	33	2	5
1	0	0.997	27	0	3
1	0.001	0.999	27.9	0	3
1	0	0.999	29.1	0	3
1	0.001	0.976	34	-1	2
1	0	0.995	26.4	-1	4
1	0	1	26.4	-1	4
1	0	0.994	27.9	2	2
1	0	0.996	25.3	-1	2
1	0	1	26.3	-1	4
1	0	0.99	25	-1	4
1	0	0.992	27.4	1	1
1	0	0.998	25.8	1	1
1	0.013	0.526	22.9	0	3
1	0.001	0.812	22.9	3	6
1	0	0.999	28	2	3
1	0.001	0.88	24.9	0	0
1	0.001	0.999	27.4	3	3
1	0.071	0.84	33	2	2
1	0.026	0.932	26	-3	-3
1	0.043	0.041	26.7	-2	1
1	0	1	28.9	-2	1
1	0	1	31	-2	-2
1	0.001	0.961	24.4	0	3
1	0.004	0.996	29.8	-1	1
1	0	0.999	25.7	2	2
1	0.001	0.634	23.4	0	1
1	0.001	0.999	34	3	3
1	0.059	0.856	18.03	-2	-3
1	0.117	0.995	35	2	2
1	0.029	0.223	23.4	-2	0
1	0	0.998	32	2	4
1	0.001	0.998	32	2	2
1	0.003	0.992	24.3	-2	1
1	0.005	0.977	26.6	-2	3
1	0	0.999	28.8	1	1
1	0	0.997	27.7	-4	-4
1	0	1	26.3	0	2
1	0.013	1	33	1	1
1	0.011	0.999	35	-3	-3
1	0.001	0.995	27.2	0	0
1	0.006	0.856	31	-4	-4
1	0.001	1	28.9	-3	0
1	0	0.993	28.6	0	1
1	0.034	0.435	32	-4	0
1	0.001	0.989	35	0	1
1	0.001	0.995	35	0	1
1	0.003	0.965	34	-2	0
1	0.152	0.717	18.21	-2	1
1	0.023	0.179	35	0	3
1	0	1	34	-2	2
1	0	0.816	26.8	-3	-3
1	0.003	0.997	35	-1	2
1	0	0.983	35	-1	2
1	0	0.999	33	2	2
1	0.001	1	26.2	-1	4
1	0.003	0.983	28	-2	-2
1	0.002	0.831	26.1	-2	-2
1	0.001	0.996	26.8	-2	-2
1	0.001	0.991	34	-3	0
1	0	1	33	0	0
1	0	1	27.6	1	1
1	0.001	0.996	34	-1	4
1	0	1	34	-1	3
1	0.002	0.758	26.6	-4	1
1	0.001	0.811	33	1	4
1	0	0.998	29.5	-2	2
1	0.016	0.996	35	-2	-2
1	0	0.999	32	5	5
1	0	1	35	-1	-1
1	0	0.998	35	-1	-1
1	0	0.928	29.1	-3	-3
1	0	0.998	31	-2	1
1	0.001	0.381	32	0	0
1	0.002	0.999	31	-1	-6
1	0	1	23.4	0	0
1	0.004	0.995	32	0	0
1	0	0.99	31	5	5
1	0.032	0.8	32	0	0
1	0.012	0.32	29.5	5	5
1	0.055	0.979	24.7	-1	1
1	0	0.984	25.3	0	1
1	0	0.993	27.7	-1	-2
1	0.043	0.99	26.6	4	4
1	0	1	27.6	1	1
1	0.086	0.994	28.6	-1	4
1	0.002	0.995	27.6	3	3
1	0.022	0.107	22	-1	-1
1	0.002	0.954	24.9	3	3
1	0.001	0.999	28	0	0
1	0	1	34	3	3
1	0	0.988	35	-2	1
1	0.004	0.65	28.5	-3	0
1	0	1	26.8	1	1
1	0.001	0.996	33	4	4
1	0.105	0.906	22.3	4	4
1	0	1	26.7	2	2
1	0.002	0.995	31	-2	3
1	0	0.973	35	-1	-1
1	0.368	0.036	21.8	0	0
1	0.012	0.033	27.1	-2	-2
1	0.259	0.014	18.74	-1	-1
1	0.054	0.019	23.7	-3	-3
1	0.03	0.179	25.6	-2	0
1	0.052	0.064	23.4	-2	0
1	0.001	0.653	32	-2	0
1	0.092	0.269	26.5	0	0
1	0.002	0.874	29.3	-1	-2
1	0.105	0.065	14.51	0	0
1	0.005	0.932	26.3	-2	0
1	0.006	0.605	24.9	-2	-2
1	0.014	1	34	3	3
1	0.003	1	28.2	0	0
1	0.084	0.833	25.7	2	3
1	0.007	1	29.2	-2	-2
1	0	1	32	3	3
1	0.001	1	29.3	3	3
1	0.012	0.995	25.7	5	5
1	0.019	0.995	24.4	5	5
1	0.021	1	31	-3	-3
1	0.021	0.966	27.9	-2	0
1	0.001	0.994	27.9	2	3
1	0.104	0.975	24.9	4	5
1	0.13	0.987	26.4	2	3
1	0.062	0.485	23.2	-1	1
1	0	0.999	27.8	0	2
1	0.096	0.91	24.5	1	3
1	0	0.999	29.4	1	3
1	0.334	0.905	23.4	-1	0
1	0	1	28.3	2	3
1	0.036	0.989	27.5	1	1
1	0.036	0.084	23.8	-2	-2
1	0.222	0.076	22.7	3	3
1	0	0.462	25.8	2	2
1	0	0.881	32	0	0
1	0.514	0.051	2.562	-2	0
1	0.156	0.214	20.3	-1	1
1	0.047	0.981	25.2	0	2
1	0.65	0.006	18.06	-1	1
1	0.413	0.02	8.117	1	1
1	0.112	0.152	22.3	-3	-3
1	0	1	32	-2	-2
1	0	0.981	26.9	-4	-4
1	0	1	34	-1	-1
1	0	1	32	-1	-1
1	0.004	0.218	24.6	-3	-3
1	0.012	0.997	28.3	-2	-2
1	0.029	0.209	23.8	-3	-3
1	0.005	0.641	24.4	-2	0
1	0.019	0.847	24	-3	-3
1	0	1	25.4	0	2
1	0.018	0.977	24.8	-2	1
1	0	1	24.1	-2	1
1	0.001	1	24.2	-2	0
1	0.005	0.871	24.9	-2	0
1	0.023	0.821	27.3	-1	0
1	0.003	0.994	33	-1	0
1	0.001	0.999	29	-2	1
1	0	1	31	-2	1
1	0.004	0.943	27.8	-4	-4
1	0.002	0.989	34	-1	-2
1	0.238	0.149	22.7	-2	1
1	0.001	1	28.3	-2	-2
1	0.043	0.993	25.7	2	2
1	0.027	0.977	31	2	2
1	0.001	0.963	27.7	1	2
1	0	1	35	2	2
1	0	1	33	4	4
1	0.001	0.995	33	-2	0
1	0	0.995	33	-2	0
1	0	1	34	1	1
1	0.001	0.999	29.3	-2	0
1	0	1	34	-1	-1
1	0	1	35	-1	-1
1	0	1	34	-1	-2
1	0	1	28.4	-2	1
1	0	1	34	-3	1
1	0	1	34	-3	1
1	0	0.998	35	-2	-2
1	0.013	0.96	35	-2	-2
1	0.002	0.999	32	-2	-2
1	0	1	28	1	2
1	0	1	28.8	-2	-2
1	0	1	33	-2	-2
1	0.039	0.835	26	-2	1
1	0	1	32	-2	1
1	0	1	33	-1	0
1	0	1	33	-1	-1
1	0	0.996	32	-5	-5
1	0.005	1	25.9	-2	0
1	0	1	25.1	-2	0
1	0.001	1	27.1	-1	0
1	0.004	1	34	-1	-2
1	0	1	33	-1	0
1	0	1	25.9	-1	0
1	0.001	1	34	-1	0
1	0.002	0.939	29.1	-2	1
1	0	1	33	1	1
1	0.001	0.997	31	-1	-2
1	0.011	0.57	28.7	-3	-3
1	0	1	29.4	0	2
1	0.001	1	32	0	2
1	0	0.999	34	-2	1
1	0.001	0.666	24.9	-2	-2
1	0.022	0.472	24	-2	1
1	0.015	0.978	32	-2	1
1	0	1	28.7	-3	1
1	0.002	0.997	25.3	2	2
1	0.012	0.991	24.7	-3	-3
1	0.002	0.707	27.1	-2	0
1	0	0.999	27.9	0	1
1	0	0.999	31	-1	1
1	0.001	0.971	26.8	1	2
1	0.001	0.451	24.4	0	0
1	0	1	33	1	2
1	0.019	0.999	27.4	0	2
1	0.001	0.996	34	-2	1
1	0.012	0.934	24.7	-2	1
1	0.001	0.999	32	-3	-3
1	0	0.999	26.5	-2	-2
1	0.001	0.223	24	-2	-2
1	0.001	0.997	26.3	-4	-4
1	0	1	25.1	3	4
1	0.007	0.988	28.3	1	1
1	0.101	0.133	21.8	1	1
1	0.008	0.796	24.8	1	1
1	0.011	0.843	23.4	-3	-3
1	0.001	0.953	24.7	-4	-4
1	0.031	0.52	23.6	-4	-4
1	0	0.974	32	-1	-2
1	0.002	0.995	31	-2	1
1	0.002	0.675	27.7	-2	1
1	0.123	0.953	26.6	-2	0
1	0.065	0.987	26.4	-1	0
1	0	1	31	0	0
1	0.001	0.987	34	0	0
1	0.003	0.868	26	0	0
1	0.001	1	26.5	3	3
1	0.017	0.977	27.5	3	3
1	1	0.014	18.06	2	2
1	0.003	0.998	33	0	2
1	0	0.976	33	-4	-4
1	0.005	0.98	27.3	2	2
1	0	0.969	26.7	2	2
1	0	1	28.4	7	7
1	0.003	0.854	21.9	-1	0
1	0.001	0.995	26.2	6	6
1	0.13	0.392	22.5	4	4
1	0.003	0.999	24.9	1	1
1	0.006	0.99	13.61	0	1
1	0.008	0.997	25.9	6	6
1	0.005	0.889	25.6	6	6
1	0.162	0.999	20.4	3	3
1	0	0.999	25.1	5	5
1	0.007	0.956	24.2	4	4
1	0.004	0.811	34	3	3
1	0.005	1	24.3	3	3
1	0.012	0.483	22.7	4	4
1	0.006	1	24.8	6	6
1	0.02	0.999	25.2	3	3
1	0.013	0.872	24	3	3
1	0.012	0.998	24.9	3	3
1	0.304	0.001	0.327	2	2
1	0.074	0.197	20.6	0	1
1	0	0.966	23.4	1	2
1	0.005	0.973	24.8	-1	0
1	0	0.96	27.4	-1	0
1	0.004	0.993	26.3	-1	0
1	0.004	0.998	32	-2	-2
1	0.031	0.981	24.5	2	2
1	0	1	32	2	2
1	0	1	34	2	2
1	0.012	0.822	27.6	2	2
1	0.001	0.998	29.5	2	2
1	0.001	0.941	27.6	-3	-3
1	0.442	0.489	11.23	-3	-3
1	0.07	0.982	24.4	-2	0
1	0.001	0.999	27.5	4	4
1	0	0.997	31	3	4
1	0	1	32	3	4
1	0.002	0.974	30	2	2
1	0.001	0.993	33	1	2
1	0	0.977	29.5	4	4
1	0.001	1	33	4	4
1	0	1	33	0	2
1	0	1	35	1	2
1	0.365	0.24	22.2	1	1
1	0	1	33	1	2
1	0.001	0.999	25.7	1	2
1	0.033	0.046	16.79	1	2
1	0.001	0.998	34	1	2
1	0.001	0.998	24.6	2	2
1	0	0.98	26.8	-1	3
1	0.006	0.998	26.4	-2	1
1	0.001	0.999	23.6	-1	3
1	0.004	0.548	18.7	0	3
1	0.001	1	26.6	2	5
1	0	1	27.8	5	5
1	0	0.996	26.5	-1	3
1	0.004	0.801	28.4	2	3
1	0.001	0.999	26.1	0	2
1	0.008	0.361	24.1	-3	1
1	0	0.992	27.5	-1	3
1	0	1	26.5	2	5
1	0.339	0.035	14.71	-2	1
1	0	1	24.8	1	5
1	0.001	1	25.9	0	3
1	0	0.96	24.8	-1	2
1	0.001	0.998	26.4	2	5
1	0	1	26.1	2	5
1	0.001	0.986	25.6	-1	3
1	0.002	0.215	23.8	-2	-4
1	0	0.964	25.8	-1	-2
1	0.001	1	23.9	6	6
1	0.017	0.979	28.5	0	3
1	0	1	34	0	3
1	0.021	0.97	26.1	2	5
1	0	0.997	31	2	5
1	0	0.98	25.7	-1	3
1	0.051	1	27.8	-2	1
1	0.053	1	25.7	-1	2
1	0.005	0.99	27.5	-3	0
1	0.108	1	34	3	3
1	0.001	1	34	3	3
1	0.65	0.999	27.1	-2	1
1	0.201	0.994	24.9	1	5
1	0.005	0.999	25.5	2	2
1	0	0.968	25.7	-1	3
1	0	1	24.9	2	5
1	0	1	26.7	2	5
1	0.002	0.904	26.5	2	3
1	0.002	0.999	24.8	1	4
1	0.013	0.998	34	-3	-4
1	0	0.999	34	-3	-4
1	0.013	0.996	29.5	-4	-4
1	0.023	0.997	27.4	-4	-4
1	0	0.997	27.7	3	3
1	0	0.997	25.6	3	3
1	0.314	0.833	16.2	0	2
1	0	0.999	25.7	4	4
1	0	1	27.4	2	4
1	0.183	1	23.3	4	5
1	0.043	1	25.6	4	5
1	0	0.999	26.7	-1	3
1	0	1	34	2	5
1	0	0.999	26.2	4	5
1	0.023	0.998	32	0	3
1	0.001	0.998	31	-2	0
1	0.006	0.982	24.2	3	3
1	0.054	0.997	23.2	3	3
1	0.035	0.999	25.5	3	3
1	0	0.984	25.9	-1	2
1	0.001	0.999	27.5	0	0
1	0.006	0.995	28.9	-1	2
1	0.001	0.993	25.7	-1	2
1	0.017	0.992	21.7	-3	0
1	0.112	0.023	23.3	-3	1
1	0	0.972	28	2	3
1	0	0.997	33	0	1
1	0.001	0.998	33	1	5
1	0	0.997	28.5	1	3
1	0.001	0.999	28.3	-1	-5
1	0.006	0.994	25	-1	-2
1	0.068	0.991	27.8	-3	1
1	0.035	0.998	29.8	-3	1
1	0.016	0.996	28.1	-1	3
1	0.076	0.994	28.7	1	5
1	0.018	0.999	33	-3	-3
1	0.104	0.996	27.1	-1	3
1	0.022	0.174	15.33	-3	0
1	0	1	34	-2	0
1	0.009	0.999	34	-2	0
1	0.001	0.998	29.1	3	3
1	0.005	0.998	34	1	1
1	0	0.999	25.8	2	4
1	0.001	1	26.9	1	2
1	0.046	0.992	33	2	5
1	0.001	0.994	24.2	-1	3
1	0.001	0.999	25	-1	3
1	0	1	33	2	5
1	0.255	0.01	10.17	2	3
1	0.037	0.998	34	0	2
1	0	0.999	34	0	2
1	0	0.999	29.5	0	2
1	0	0.942	26.4	-1	2
1	0.172	0.055	20.2	-1	3
1	0.182	0.969	24.8	0	4
1	0.005	0.999	25	3	6
1	0.042	0.917	25	0	3
1	0.1	0.993	29.5	2	3
1	0	0.983	28.9	0	0
1	0	1	28.9	0	0
1	0.002	0.844	24.6	0	0
1	0	1	26.3	5	5
1	0	1	33	0	3
1	0	0.999	25.2	-1	0
1	0	0.996	24.1	-1	0
1	0.021	1	33	3	3
1	0.009	1	34	3	3
1	0.018	1	31	2	5
1	0	1	31	1	4
1	0.033	0.746	24.1	0	2
1	0.082	0.999	34	4	4
1	0.024	0.667	25.5	0	1
1	0	0.983	33	2	3
1	0.097	0.001	0.029	-3	0
1	0	1	27.9	1	5
1	0.023	0.999	27.3	-1	2
1	0.002	1	29.8	3	3
1	0.011	0.998	26.3	4	5
1	0	1	27.9	4	5
1	0.001	0.985	31	0	2
1	0	0.986	28.3	-4	-4
1	0.001	1	35	3	3
1	0	1	29.1	5	5
1	0.37	0.961	28.6	0	0
1	0.155	0.996	35	0	2
1	0.029	0.999	35	0	2
1	0.448	0.979	35	0	2
1	0	1	35	3	3
1	0	1	35	3	3
1	0	1	28.1	2	3
1	0.001	0.999	29.5	2	3
1	0.001	1	35	2	3
1	0.001	1	34	2	3
1	0.002	1	28.6	2	3
1	0	0.999	34	1	5
1	0.009	1	26.3	2	2
1	0.002	1	24.5	4	4
1	0	1	26.2	4	4
1	0	1	25.5	1	2
1	0	1	25.4	1	2
1	0	1	27	2	2
1	0	1	27.2	2	2
1	0.015	0.996	25.6	-2	-2
1	0.009	0.923	32	-3	-3
1	0.018	0.034	23.2	-3	-3
1	0.057	0.208	18.68	-3	-3
1	0.003	0.996	24.7	0	0
1	0.002	0.997	26.2	-1	-2
1	0.001	0.998	25.4	-2	0
1	0.054	0.726	22.7	-2	0
1	0.001	0.261	22.8	-4	-4
1	0.002	0.992	25.6	1	1
1	0.002	0.712	24.5	-2	-3
1	0.242	0.297	22.6	3	3
1	0.002	0.996	28.1	0	1
1	0.001	0.995	26.3	0	1
1	0.004	0.983	24.2	0	1
1	0.004	0.954	25.2	-1	1
1	0.002	0.978	27.5	-1	1
1	0.487	0.258	22.8	1	3
1	0.011	0.102	24	-1	1
1	0.001	1	26.8	-1	1
1	0.001	0.965	27.6	-1	0
1	0.055	0.998	24.2	-2	0
1	0.015	0.974	26	-1	0
1	0.88	0.727	23.1	-3	-3
1	0.002	0.962	24.6	-3	-3
1	0.002	0.999	29	-2	-2
1	0.025	0.183	27.3	-2	-2
1	0.002	0.866	25.9	-2	-2
1	0.001	0.546	25.5	4	4
1	0.001	0.813	27.1	4	4
1	0.038	0.999	26	2	2
1	0.063	0.69	26.4	0	0
1	0	1	26.3	1	1
1	0	0.999	26.4	0	0
1	0	0.998	26.8	0	0
1	0	1	25.4	0	0
1	0	0.848	24.6	0	0
1	0	0.996	34	0	0
1	0	0.999	33	0	0
1	0	0.998	33	0	0
1	0	0.912	25.5	-1	-1
1	0	0.984	28	-2	-2
1	0.001	0.133	26.5	-4	-4
1	0	0.993	32	-3	-3
1	0.002	0.999	27.4	1	2
1	0.089	0.755	25.7	-4	-4
1	0	1	28.6	0	0
1	0.001	1	31	1	1
1	0.001	1	29.1	1	1
1	0.001	1	28.5	1	1
1	0.008	1	26.6	1	2
1	0.01	0.856	25.3	-3	-3
1	0.006	0.918	26.3	-3	-3
1	0	0.999	29.3	-1	-1
1	0	1	28.1	-3	-3
1	0.072	0.873	28.3	-2	-2
1	0.064	0.9	28.1	-2	-2
1	0.163	0.032	26.7	-2	-2
1	0.001	1	26.4	-1	1
1	0.002	0.996	27.4	-1	0
1	0	0.999	32	-1	0
1	0.005	0.139	24.8	-1	0
1	0.013	0.917	23.8	-2	-2
1	0.025	0.228	22.9	2	3
1	0.001	1	26.3	1	2
1	0	1	28.4	2	2
1	0	1	33	4	4
1	0	1	25.1	4	4
1	0	1	31	4	4
1	0	1	32	0	0
1	0.003	0.99	26.2	-1	1
1	0.001	0.995	26.8	-1	1
1	0	0.999	26.7	-1	1
1	0.003	0.99	26.6	-1	1
1	0	0.999	28.4	-1	1
1	0.016	0.195	24.6	-1	1
1	0.007	0.983	27.4	-1	0
1	1	0.499	11.83	-1	0
1	0.003	0.977	33	-1	0
1	0.001	0.993	26.1	1	2
1	0	0.971	29.4	1	2
1	0.001	0.805	25.6	1	2
1	0	0.923	24.4	1	2
1	0.003	0.994	27.3	1	1
1	0.018	0.85	23	1	1
1	0.002	0.999	30	2	2
1	0.002	0.999	28.7	2	2
1	0.002	0.999	26.9	2	2
1	0.058	1	24.7	0	0
1	0.001	0.995	29.8	-2	-2
1	0	1	26.1	0	0
1	0	1	25.4	0	0
1	0	1	24.5	0	0
1	0	1	25.5	3	3
1	0	1	32	3	3
1	0.016	0.981	26.7	-2	0
1	0.051	0.788	23.1	-2	0
1	0.093	0.511	19.52	-2	0
1	0.002	1	28.7	-2	0
1	0.003	1	29.6	-1	0
1	0	1	28.3	-1	0
1	0.001	0.99	26.9	0	2
1	0.002	0.99	26.4	0	2
1	0	1	34	-2	-2
1	0.001	0.995	27.1	-2	0
1	0.447	0.996	23.6	-2	-2
1	0.032	0.32	28.8	-3	-3
1	0.411	0.991	23.8	-3	-3
1	0.002	0.965	28.8	0	2
1	0.002	0.974	23.9	0	2
1	0.001	0.999	29.5	-2	-2
1	0	1	29.8	-2	-2
1	0.081	0.068	24.3	1	2
1	0.001	0.902	28	1	1
1	0.001	1	27.4	3	4
1	0.003	1	28.8	3	4
1	0.006	1	34	2	2
1	0	1	32	0	0
1	0	1	29.9	0	0
1	0	1	28.4	0	0
1	0.002	1	32	2	2
1	0.003	1	29.5	2	2
1	0	1	28.7	-1	-1
1	0	1	27.3	-1	-1
1	0	1	27.5	-1	0
1	0	0.999	25.9	-1	0
1	0	0.999	28.5	-2	0
1	0.143	0.984	24.5	0	0
1	0.028	0.989	25.7	0	0
1	0.001	0.999	28.3	-1	-1
1	0.515	0.65	13.55	-1	0
1	0.451	0.626	23.8	-1	0
1	0.001	0.983	27.5	-2	-2
1	1	0.13	13.07	-2	-2
1	0.002	0.351	27	-2	-3
1	0.002	0.945	27.9	-2	-3
1	0.011	0.963	33	-3	0
1	0.796	0.976	24.2	-3	0
1	0.017	0.436	23.3	-1	0
1	0.028	0.896	26.1	2	2
1	0.057	0.896	25.1	1	2
1	0.34	0.318	14.76	1	1
1	0.001	0.895	27	1	2
1	0	0.999	26.7	2	2
1	0	1	33	2	2
1	0.022	0.701	25.2	-2	-2
1	0.403	0.952	23	3	3
1	0.725	0.982	23.7	3	3
1	0.419	0.77	22.5	3	3
1	0.359	0.998	23.6	3	3
1	0.107	0.807	24	-1	0
1	0.102	0.387	23.8	-3	-3
1	0.032	0.218	25.4	-3	-3
1	0.084	0.093	15.96	-3	-3
1	0.036	0.993	29.9	-2	-2
1	0.002	0.247	27.7	1	2
1	0.016	0.591	24.3	1	1
1	0.001	1	29.6	-2	0
1	0.001	1	27.5	-2	0
1	0.011	0.104	11.44	-4	-4
1	0.001	0.995	27.3	1	2
1	0.001	1	32	2	2
1	0	1	29.2	2	2
1	0	1	32	0	0
1	0	1	28.1	0	0
1	0.002	0.96	25.1	-1	-2
1	0.001	0.746	24	-1	-2
1	0.001	1	28.6	-1	-2
1	0.032	0.955	26.1	2	2
1	0.003	0.998	31	2	2
1	0.001	0.999	27.2	0	0
1	0	0.994	25.4	-4	-4
1	0	1	28.6	0	0
1	0.035	0.2	22.9	-4	-4
1	0	1	34	0	1
1	0.003	0.994	34	0	1
1	0.001	0.993	34	0	1
1	0.024	0.374	24.5	-2	-2
1	0.024	0.804	30	0	1
1	0.004	0.998	25.1	1	2
1	0	1	29.5	3	3
1	0	1	23.9	3	3
1	0	1	25.1	3	3
1	0	1	26.6	3	3
1	0	0.994	27.3	3	3
1	0	0.996	26.5	3	3
1	0	0.995	28.3	3	3
1	0.001	0.96	26.1	-1	-1
1	0	1	31	0	0
1	0	1	28.3	0	0
1	0.023	0.326	23.6	-2	-2
1	0	0.996	25.7	-1	-1
1	0	1	25.5	1	2
1	0	0.963	24	-1	1
1	0	0.979	24.7	-1	1
1	0	0.987	23.5	-1	1
1	0	0.988	25	1	3
1	0.011	0.357	21.4	-1	-1
1	0.002	0.605	18.63	-3	-3
1	0.001	0.994	33	-1	0
1	0	0.996	28.1	0	1
1	0.002	0.988	29.5	0	2
1	0.478	0.849	24.6	-2	0
1	0.376	0.661	21.7	-1	1
1	0.15	0.009	18.98	-1	1
1	0.063	0.003	22.3	-2	0
1	0.016	0.952	27.7	-1	0
1	0.004	0.994	29.3	-2	0
1	0.154	0.009	23	-2	-2
1	0.007	0.752	28.5	0	1
1	0.238	0.03	19.61	0	1
1	0.003	0.92	27	0	1
1	0.021	0.829	29.1	2	2
1	0.001	0.983	27.6	0	1
1	0.002	1	26	-1	0
1	0.002	0.892	27.2	-1	1
1	0	0.997	27.4	0	1
1	0.001	0.999	34	-2	0
1	0	0.999	35	-1	0
1	0.001	0.993	28.5	-2	0
1	0	1	33	-1	-1
1	0.002	1	34	1	1
1	0.096	0.022	23.2	0	0
1	0.001	0.997	34	2	2
1	0.001	0.999	29.7	-2	2
1	0.003	0.997	29.4	0	0
1	0.007	0.972	28.7	-2	0
1	0	1	28.4	3	4
1	0.013	0.995	35	3	3
1	0.001	0.951	29.7	2	2
1	0.136	0.573	25.3	2	2
1	0.001	0.997	28.9	-1	2
1	0.033	0.997	28.3	-1	2
1	0.002	0.973	26.5	0	3
1	0.002	0.996	27.3	-1	1
1	0.017	0.127	24.6	-1	4
1	0.009	0.76	27.2	0	1
1	0.062	0.278	23.1	-2	1
1	0.03	0.027	24.6	2	2
1	0.002	0.992	24.7	1	3
1	0	0.948	22.8	2	3
1	0.001	0.997	24	0	1
1	0.002	0.981	26.7	0	2
1	0.042	0.778	24.7	-1	1
1	0.01	0.657	27.3	0	3
1	0	0.986	24.6	-3	-4
1	0.001	0.835	34	-3	-4
1	0	0.951	32	1	3
1	0.001	0.888	24.9	0	3
1	0	1	31	2	2
1	0	0.999	28.4	-2	1
1	0.002	0.884	32	1	3
1	0.039	0.24	25.1	-3	0
1	0.001	0.845	31	2	2
1	0.001	0.971	31	-2	0
1	0.001	0.993	24.7	2	3
1	0.004	0.92	31	1	1
1	0.001	0.425	24.5	1	1
1	0.001	0.767	22.8	1	1
1	0.001	0.962	27	1	2
1	0.002	0.671	29.8	1	2
1	0.018	0.88	26.7	-1	3
1	0.003	1	32	2	2
1	0.001	1	25.4	2	2
1	0.134	0.433	23.2	-1	-3
1	0.002	0.877	34	-2	0
1	0.002	0.766	33	-2	0
1	0.001	0.424	34	-2	0
1	0	1	28.2	6	6
1	0	1	32	4	4
1	0.52	0.001	13.73	-2	-3
1	0.221	0.048	23.5	1	2
1	0.003	0.729	27	4	4
1	0.001	0.557	23.2	4	4
1	0.001	0.98	26.7	1	1
1	0.001	0.992	25.4	5	5
1	0	0.999	26.2	5	5
1	0.003	0.99	26.3	5	5
1	0	0.959	25.6	5	5
1	0.002	0.972	24.2	5	5
1	0	0.792	34	3	4
1	0.002	0.386	32	-3	-3
1	0.001	0.802	34	-1	1
1	0.001	0.939	27.7	3	4
1	0.001	0.997	29.4	4	4
1	0.004	0.022	34	3	3
1	0.003	0.748	29.1	-3	0
1	0.007	0.992	28.9	-3	-3
1	0.013	0.019	25.5	1	5
1	0.001	0.364	34	-2	2
1	0.001	0.69	28.4	0	0
1	0.001	0.473	33	2	3
1	0.075	0.401	28.1	2	3
1	0	0.977	33	-2	1
1	0	0.898	28.7	0	1
1	0.009	0.287	29.7	0	1
1	0	0.994	31	-1	4
1	0.017	0.222	23.2	-1	-1
1	0	0.952	27	-1	4
1	0	0.999	29.3	2	2
1	0	1	28.2	0	0
1	0.015	0.168	25.9	-3	-3
1	0.007	0.852	23.3	-1	1
1	0.172	0.005	23.3	-2	1
1	0	0.98	27.7	3	3
1	0.007	0.926	26.2	5	5
1	0.001	0.521	24.1	-1	2
1	0	0.618	21.1	0	2
1	0.001	1	34	3	6
1	0	1	34	2	2
1	0	1	33	-2	1
1	0.001	1	27.7	0	4
1	0.001	1	31	-3	-4
1	.	0.954	34	-2	0
1	.	0.994	27.1	-1	0
1	.	0.993	26.1	2	3
1	.	1	35	4	4
1	.	0.999	34	4	4
1	.	0.996	34	1	1
1	.	1	34	-2	2
1	.	0.994	25.7	1	3
1	.	1	31	7	7
1	0.001	0.999	25.1	4	4
1	0	1	26.9	2	2
1	0.003	1	24.5	-2	-4
1	0	1	25.1	-2	0
1	0	0.573	27.8	0	1
1	0	0.087	25.8	-2	-2
1	0	0.996	26	2	2
1	0.004	0.999	29.6	3	3
1	0.034	0.905	27.2	4	4
1	0.006	0.957	29.1	4	4
1	0.004	0.983	24.3	1	2
1	0.003	0.547	22	-4	-4
1	0.287	0.395	19.71	-3	-3
1	0.007	0.98	26.5	-2	-3
1	0.038	0.98	26	-2	-3
1	0.001	0.998	28.6	1	2
1	0.004	0.92	27.2	1	2
1	0.009	0.934	21.4	-1	1
1	0.001	0.529	27.6	0	1
1	0.001	1	25.4	6	6
1	0.003	1	25.6	6	6
1	0	1	23.5	2	2
1	0.038	0.957	27.2	2	3
1	0.027	1	26.4	1	1
1	0.08	0.964	28.1	3	3
1	0.128	0.983	23.3	-4	-4
1	0.001	1	26.3	3	3
1	0.956	0.999	23.2	0	2
1	0.003	0.999	32	-1	-2
1	0.592	0.004	5.344	-3	-3
1	0	1	25.8	2	3
1	0	1	26.8	5	5
1	0.001	1	27.1	2	4
1	0.001	1	27.4	2	4
1	0	1	24.9	2	3
1	0.001	0.979	24.1	2	3
1	0.052	0.767	25.5	-2	-4
1	0	1	25.2	3	3
1	0.113	0.871	23.8	-2	-4
1	0.163	0.487	23.1	-2	-4
1	0	1	24.4	2	3
1	0	1	26.2	6	6
1	0	1	27.6	2	3
1	0.002	0.844	31	-1	-1
1	0	1	27.5	0	1
1	0	1	28.9	-1	-1
1	0	1	25.3	-1	-1
1	0	1	26.6	5	5
1	0.004	0.977	27.9	2	2
1	0.001	1	31	-1	1
1	0.001	1	31	-1	1
1	0	1	29.3	5	5
1	0.003	0.966	26.1	2	3
1	0	1	25.6	1	1
1	0.764	0.565	21.5	2	2
1	0.017	0.99	27	3	3
1	0	0.962	26.1	2	2
1	0.036	0.957	27.9	-3	-3
1	0.003	0.661	22.9	2	2
1	0.007	1	29.4	2	3
1	0.017	0.643	23.1	-4	-4
1	0.003	0.999	26.2	-1	1
1	0.044	0.971	28.2	1	3
1	0.006	1	25.1	-1	-1
1	0.002	0.447	24.7	-2	0
1	0	1	25.8	1	1
1	0.001	1	34	-1	0
1	0	1	32	0	0
1	0	1	28.2	2	2
1	0	1	31	2	2
1	0.001	1	24.9	-3	-3
1	0.006	0.993	34	1	1
1	0	1	25.6	2	2
1	0.054	0.889	30	-1	-2
1	0.051	0.868	33	-1	-2
1	0.001	0.999	33	2	2
1	0.014	0.987	29.9	2	2
1	0.002	0.995	28.1	2	2
1	0	1	28	2	2
1	0.027	0.487	31	-2	-3
1	0.034	1	35	3	3
1	0.355	0.008	18.41	-2	-2
1	0.001	1	34	2	2
1	0	1	34	2	2
1	0.002	0.999	32	0	0
1	0.001	0.983	29.1	-2	-4
1	0.002	0.997	31	-1	-4
1	0	1	26.6	0	2
1	0.002	0.989	34	-1	0
1	0.814	0.001	8.501	-3	0
1	0	1	25.3	1	2
1	0.011	0.026	22.4	1	1
1	0.05	0.412	32	0	1
1	0	1	34	-1	0
1	0.059	0.103	25.2	-3	0
1	0.216	0.119	23.8	-3	0
1	0	0.998	24.4	1	2
1	0	0.904	21.8	-1	0
1	0.001	0.945	34	0	1
1	0.019	0.909	29.5	-2	1
1	0	0.314	18.91	1	2
1	0.001	0.976	27.9	-2	0
1	0.029	0.437	33	0	0
1	0.021	0.186	23.4	0	0
1	0.02	0.297	34	-1	0
1	0.001	0.62	34	3	3
1	0.001	0.95	33	2	2
1	0.001	0.992	31	-1	1
1	0.014	0.177	26.5	-3	-3
1	0.049	0.918	24.1	-3	-3
1	0.003	0.999	26.2	-1	-1
1	0	0.999	29.6	1	3
1	0.001	0.899	32	5	5
1	0	0.258	31	0	1
1	0.053	0.204	25.5	0	1
1	0	1	33	-1	-2
1	0	0.565	32	-2	-2
1	0.006	0.884	24.3	-2	-2
1	0	1	24.1	4	4
1	0.074	0.95	26.1	-1	-1
1	0	0.955	26.7	-3	0
1	0	0.999	33	-2	-2
1	0	0.986	33	-1	-1
1	0.004	0.967	28.9	-1	-1
1	0.85	0.998	22.4	2	3
1	0.13	0.999	25.2	-2	1
1	0.068	0.215	25	-1	-1
1	0.238	0.365	23.2	-3	-3
1	0.015	0.968	23	-4	-4
1	0.004	0.995	27.3	-1	-2
1	0	0.998	32	1	1
1	0.035	0.84	22.7	-1	-2
1	0.003	0.638	23.3	-1	-1
1	0.001	0.998	32	-1	1
1	0	0.999	27	-3	0
1	0.211	0.997	25.6	1	2
1	0.166	0.909	34	-1	2
1	0.268	0.998	35	-1	2
1	0.285	0.992	35	-1	2
1	0.039	0.993	34	-3	-3
1	0.004	0.991	34	-1	1
1	0	1	32	2	2
1	0.002	0.999	31	3	3
1	0.069	0.702	23.2	0	2
1	0.002	0.944	21	-1	1
1	0.001	0.996	29.9	3	3
1	0	0.999	29.8	-2	-2
1	0.001	1	32	1	2
1	0.001	0.681	24.4	-5	-5
1	0	0.997	27.1	-2	1
1	0.075	0.766	24.9	6	6
1	0.001	1	34	2	2
1	0.001	0.758	24.5	-1	-3
1	0	0.972	25.1	-1	0
1	0.001	0.993	23.6	3	3
1	0.001	0.892	28.7	2	2
1	0.006	1	26	0	0
1	0.232	0.012	0.003	-1	1
1	0.001	1	25.4	2	3
1	0.001	0.995	24.3	2	3
1	0.003	0.988	24.6	2	3
1	0.094	0.708	23.1	1	3
1	0.001	1	24.3	-2	1
1	0.013	0.996	33	0	0
1	0.036	0.988	23.7	-4	-4
1	0.005	0.997	21.2	-2	2
1	0.38	0.032	17.49	2	2
1	0.002	0.91	23.6	2	2
1	0.011	0.399	32	-1	1
1	0.065	0.605	29	-1	1
1	0.021	0.602	33	-1	1
1	0.008	0.52	33	-1	1
1	0.029	0.431	25.6	-1	1
1	0.032	0.589	24.3	-1	1
1	0.025	0.975	26.3	0	1
1	0.024	0.343	23.9	0	1
1	0.023	0.519	23.7	0	1
1	0	0.982	29.9	0	1
1	0.029	0.383	25.1	0	1
1	0.001	0.994	33	0	1
1	0.001	0.844	25.9	-1	0
1	0	0.974	29	-1	0
1	0	1	33	0	0
1	0.054	0.074	24.8	-1	-3
1	0.065	0.745	23.6	-1	1
1	0	1	33	0	1
1	0.007	0.375	25.7	-1	-1
1	0.007	0.375	25.6	-1	-1
1	0.002	0.89	24.5	-1	-1
1	0.001	0.765	23.4	-1	-1
1	0.029	0.304	23.1	-1	-1
1	0.009	0.76	24.1	-1	-1
1	0.001	0.49	26.8	-1	-1
1	0.008	0.385	25.1	1	2
1	0.028	0.319	26.6	1	2
1	0.003	0.584	23.9	1	2
1	0.011	0.278	24.7	1	2
1	0.009	0.32	27	1	2
1	0.031	0.202	24.6	0	1
1	0	0.32	27.9	0	1
1	0	0.967	26.6	0	1
1	0	0.943	25.6	0	1
1	0.002	0.99	26.7	-2	-2
1	0	1	23.9	3	3
1	0.011	0.261	23.5	0	1
1	0	1	26	3	3
1	0	1	25.9	3	3
1	0.008	0.015	22	-1	-1
1	0.001	0.772	32	-2	-2
1	0	0.986	24.5	-1	-1
1	0.004	0.974	26.5	-2	-2
1	0.008	0.876	27	-3	0
1	0	0.984	26.2	-3	0
1	0	0.999	25.3	1	1
1	0.001	0.997	35	1	1
1	0.007	0.986	35	1	1
1	0	0.948	28	3	4
1	0	0.902	25.8	3	4
1	0	0.995	27.8	2	3
1	0	1	29	2	2
1	0.001	0.927	28.1	-5	-5
1	0	1	29.5	-4	-5
1	0	1	35	-3	-3
1	0	1	26.6	5	5
1	0	1	27.8	5	5
1	0	0.669	24.9	3	3
1	0.01	0.94	23.8	0	0
1	0.001	0.156	17.15	-2	-5
1	0.017	0.413	23.6	-2	-5
1	0.003	0.828	27.1	-2	-6
1	0.001	0.421	16.4	-2	0
1	0.02	0.14	17.32	-2	0
1	0	1	32	1	1
1	0.017	0.734	25.3	-3	-5
1	0.006	0.836	24.5	0	0
1	0.002	1	23.9	4	4
1	0.001	0.989	27.6	-3	-5
1	0	1	27.4	2	2
1	0.003	1	26.9	4	4
1	0	1	25.3	4	4
1	0.001	0.968	26.6	2	2
1	0	0.991	29.8	-3	-3
1	0.001	0.98	27.3	-3	-4
1	0.002	0.195	27.6	-3	-4
1	0.036	0.19	26.4	-3	-4
1	0	0.98	26.3	-3	-4
1	0	1	25.6	0	0
1	0	0.999	23.7	-1	-2
1	0.001	0.955	24.5	-3	-6
1	0.001	0.994	26.4	3	3
1	0.004	0.992	24.6	-1	-2
1	0	1	26	1	2
1	0	1	26.9	1	2
1	0.159	0.569	23.4	-2	-2
1	0	0.521	23.5	4	5
1	0.016	0.999	23.5	2	2
1	0.01	0.861	2.506	3	3
1	0.016	1	29.1	5	5
1	0.008	0.585	24.2	-1	3
1	0.005	0.989	26.5	0	4
1	0.102	0.027	0.001	0	4
1	0	1	26.1	-1	0
1	0	1	26.6	1	2
1	0	1	25.1	-1	0
1	0	1	26.5	0	0
1	0	1	25.9	1	4
1	0.06	0.096	19.72	1	1
1	0	0.023	24.3	-1	0
1	0.011	0.103	15.56	-1	1
1	0	0.929	24.9	4	4
1	0	0.998	23.9	4	4
1	0.001	0.998	26.7	0	1
1	0.002	0.262	24	-2	0
1	0	0.987	10.99	2	2
1	0	0.997	23.6	1	1
1	0	0.833	23.2	-2	0
1	0.001	0.27	23.5	-4	-4
1	0.002	0.999	23.2	-1	0
1	0	1	29.6	4	4
1	0.015	1	11.68	-3	1
1	0.096	0.992	28.4	-3	2
1	0.019	0.569	24.7	3	3
1	0.001	0.999	34	-2	5
1	0.001	0.999	35	0	4
1	0	0.998	28.2	-3	4
1	0	0.995	27.7	-3	4
1	0.009	1	25.9	3	6
1	0.001	0.994	32	-2	4
1	0.001	0.989	34	0	3
1	0	1	26.7	-1	1
1	0.005	0.993	29.9	-2	0
1	0.011	0.951	34	-1	1
1	0	1	28.2	2	2
1	0	0.996	29.6	-3	1
1	0.027	0.996	35	-3	0
1	0.001	0.998	28.7	-3	0
1	0	1	33	-3	0
1	0.001	0.995	34	-3	0
1	0.184	0.581	27	-2	1
1	0.005	0.946	27.4	-3	0
1	0.019	0.873	28.3	-1	0
1	0.113	0.251	23.8	-3	-3
1	0	0.999	27.2	-4	0
1	0.002	0.999	24.1	0	1
1	0.049	1	21.5	0	1
1	0.012	0.293	23.7	-1	5
1	0.001	1	26	2	5
1	0.016	0.894	24.7	0	3
1	0.007	0.97	23.3	-2	2
1	0.001	0.998	28.9	-2	2
1	0.071	0.679	24.9	0	4
1	0.002	0.925	22.6	2	5
1	0	0.999	26.2	0	4
1	0.001	0.977	27.3	-1	3
1	0.002	0.996	24.8	2	5
1	0.005	0.936	24.4	-2	4
1	0	0.985	25	-1	3
1	0.037	0.641	23.1	-3	1
1	0.053	0.16	23.4	1	5
1	0.594	0.035	11.62	0	1
1	0.052	0.002	12.41	-2	2
1	0.008	0.105	24.2	-3	1
1	0.078	0.001	11.88	-4	1
1	1	0.001	0.007	3	6
1	0.006	0.982	26.4	1	5
1	0.002	0.977	29.9	-1	3
1	0.004	0.99	31	-1	3
1	0	0.989	34	0	4
1	0.068	0.139	23.6	0	4
1	0.033	0.507	26.1	0	4
1	0.006	0.963	28.5	-1	3
1	0.007	0.957	26.5	-1	3
1	0.001	0.927	29.1	-2	-3
1	0.006	0.981	32	-3	1
1	0.316	0.005	12.62	-2	0
1	0.008	0.039	15	-2	2
1	0	0.999	24.4	-1	2
1	0.482	0.003	0.404	-2	0
1	0	0.226	24.3	-4	-4
1	0.021	0.968	23.6	-3	2
1	0.065	0.321	15.56	-1	3
1	0.064	0.034	0.175	-1	4
1	0	0.999	32	0	0
1	0	0.998	32	0	0
1	0.001	1	26	0	0
1	0.005	1	27.6	0	0
1	0.002	1	29.4	3	3
1	0.012	1	34	5	5
1	0	0.998	32	2	2
1	0	1	31	1	1
1	0.042	0.002	22	-2	0
1	0.019	0.983	25.8	3	6
1	0.03	0.387	21.2	1	1
1	0.01	0.995	26.9	-1	3
1	0	0.951	34	-1	3
1	0	0.999	35	-1	3
1	0	0.991	34	-1	3
1	0.001	1	34	1	5
1	0	0.999	35	3	6
1	0.001	0.992	32	0	5
1	0	0.996	25.8	-1	3
1	0.001	0.999	31	2	2
1	0.001	0.982	24.8	-1	4
1	0	0.999	24.6	0	4
1	0	1	35	0	0
1	0.001	1	32	2	5
1	0.001	0.998	32	-1	4
1	0.001	0.989	26	-1	4
1	0	0.774	28.1	-4	0
1	0	0.979	33	0	3
1	0	0.998	33	-2	2
1	0	1	33	6	6
1	0	1	33	5	5
1	0.005	0.43	23.3	-2	0
1	0.001	0.999	32	2	2
1	0.012	1	33	2	2
1	0.005	0.999	34	2	2
1	0.004	1	28	5	5
1	0.007	0.986	25.8	0	2
1	0	1	28.3	2	2
1	0.003	1	25.5	3	3
1	0.003	0.959	24.8	-4	0
1	0.002	0.848	25.9	3	3
1	0.007	0.996	26.5	-2	0
1	0.025	0.969	25.3	1	1
1	0.022	0.272	18.9	1	1
1	0.69	0.095	9.997	1	1
1	0.001	0.944	24.1	1	1
1	0.02	0.681	25	4	4
1	0.033	0.378	15.58	4	4
1	0.165	0.736	17.12	-2	0
1	0.044	0.405	22.3	1	1
1	0.004	0.97	25.4	4	4
1	0.011	0.974	27.1	2	2
1	0.001	0.992	26.4	5	5
1	0.006	0.805	24.4	5	5
1	0.001	0.992	26.8	5	5
1	0.003	0.989	26	-1	1
1	0.009	0.667	24	-3	0
1	0.002	0.7	23.7	-3	0
1	0.009	0.667	25	-3	0
1	0.009	0.667	24.5	-3	0
1	0.007	0.977	32	2	3
1	0.026	0.962	27.7	2	2
1	0.004	1	26.7	-1	1
1	0	1	27	-1	1
1	0.053	0.994	25.6	-1	1
1	0.062	0.061	18.53	-3	0
1	0.266	0.006	7.273	-3	0
1	0.067	0.921	23.5	1	2
1	0.296	0.001	0.029	2	2
1	0	0.997	25.7	3	3
1	0.003	0.954	24.5	1	2
1	0.001	0.912	26	2	2
1	0.007	0.313	28.4	-3	2
1	0.614	0.079	14.16	-3	0
1	0.145	0.31	20.3	2	3
1	0.001	0.966	27.5	2	2
1	0.012	0.976	25.8	2	2
1	0.401	0.018	4.672	2	3
1	0.013	0.962	26.5	2	3
1	0.015	0.985	21.4	-2	1
1	0.011	0.985	26.3	-2	1
1	0	0.999	25.9	5	5
1	0.023	0.99	22.2	0	1
1	0.002	0.913	23.1	-2	0
1	0.187	0.001	12.93	0	4
1	0.001	0.995	25.7	0	2
1	0.24	0.989	23.7	2	3
1	0.105	0.876	28.8	1	4
1	0.001	1	26.5	2	2
1	0	1	25.3	0	2
1	0.028	0.575	23.3	-2	1
1	0	1	28.9	3	4
1	0.04	0.625	27	-2	4
1	0.055	0.156	24.5	-1	4
1	0	0.997	25.3	0	4
1	0.001	1	28.4	1	4
1	0	0.999	35	0	3
1	0.223	0.999	24.5	0	0
1	0	1	33	1	2
1	0.001	1	32	2	2
1	0	0.999	28.9	1	2
1	0.002	0.891	23.2	-1	2
1	0.258	0.036	5.627	-2	1
1	0.272	0.012	1.782	-3	3
1	0.924	0.003	1.19	-2	2
1	0	1	25.8	5	5
1	0.001	1	26.1	-1	1
1	0	1	25.8	5	5
1	0.044	0.852	24.1	1	1
1	0	1	24.1	3	4
1	0.039	0.001	24.1	-2	-2
1	0.011	0.746	26.9	-3	-3
1	0.005	0.998	28.6	4	4
1	0.001	0.996	35	-3	-3
1	0.177	0.407	23.2	-2	-3
1	0.001	0.999	31	1	2
1	0.011	0.353	23.9	2	2
1	0.001	0.998	31	6	6
1	0.001	1	31	6	6
1	0.001	0.991	27.9	-2	0
1	0.001	0.993	28.4	-2	0
1	0.107	0.999	22.7	-1	1
1	0.003	1	28.2	3	3
1	0.012	0.018	24.7	0	1
1	0.152	0.183	24.5	-3	-3
1	0	0.999	31	0	0
1	0	1	29.1	4	4
1	0.001	1	34	3	3
1	0	1	28.6	3	3
1	0.003	0.996	29.1	-1	2
1	0.003	0.995	25.6	-3	-3
1	0.001	0.999	26.3	-3	-3
1	0.018	0.948	26.3	2	3
1	0.228	0.196	14.85	-3	-3
1	0.001	0.992	32	-1	-1
1	1	0.08	8.374	-3	-3
1	0.56	0.019	19.38	-4	-4
1	0.023	0.939	26.5	-2	-2
1	0.001	0.939	24.4	-2	-2
1	0.023	0.939	25.7	-2	-2
1	0	0.997	29.3	-1	-1
1	0	0.339	24.8	-1	-1
1	0.001	0.98	29.2	-1	-1
1	0.025	0.947	25.1	-1	-1
1	0	0.982	25.4	-1	-1
1	0	0.982	26.9	-1	-1
1	0.001	0.349	23.7	-1	-1
1	0.008	0.055	23.6	-1	-1
1	0.004	0.512	25.4	-1	-1
1	0.002	0.995	26.4	0	0
1	0.022	0.997	25.5	0	0
1	0.004	0.991	24.7	0	0
1	0	0.998	25.2	0	0
1	0.001	0.997	26.9	0	0
1	0.001	0.78	22	-3	-3
1	0.024	0.962	24.6	-3	-3
1	0	0.91	24.8	-3	-3
1	0.001	0.53	23.3	-3	-3
1	0	0.994	29.2	3	4
1	0.001	0.99	33	1	2
1	0	0.922	34	-2	1
1	0	0.999	26.9	-1	-1
1	0.002	0.997	35	0	3
1	0.001	0.95	33	3	4
1	0.001	0.998	34	1	1
1	0.001	0.98	32	1	1
1	0.001	0.999	32	1	1
1	0	0.993	32	1	1
1	0.001	0.999	31	-1	4
1	0.019	0.138	23.6	-1	1
1	0.008	0.936	25.9	1	2
1	0.003	0.999	24.8	1	2
1	0	1	24.8	-1	-1
1	0.036	0.93	23.1	-1	-1
1	0.114	0.806	23.3	-1	-3
1	0.001	1	26	-2	-2
1	0	0.997	29.3	2	2
1	0	0.874	28.6	2	2
1	0	0.999	25	4	4
1	0.009	0.946	27.5	0	1
1	0.002	0.55	21.2	0	1
1	0	1	23.9	0	3
1	0	0.967	23.6	0	0
1	0.033	0.773	26.2	-1	0
1	0.241	0.019	0.013	-6	-6
1	0.031	0.021	11.51	-1	-1
1	0.12	0.421	24.4	1	1
1	0.023	0.994	24.4	0	0
1	0.002	0.077	23.6	0	0
1	0	0.991	25.1	0	0
1	0	1	25.1	0	0
1	0.005	0.932	27.8	0	1
1	0.176	0.759	15.3	2	3
1	0.006	0.925	27	-1	1
1	0.009	0.995	33	0	0
1	0.002	0.644	25.1	-1	-1
1	0.002	0.998	23.9	0	0
1	0.004	0.993	28.8	1	2
1	0	0.994	25.1	2	2
1	0	0.87	32	3	3
1	0.003	0.998	27.9	-1	-3
1	0.123	0.065	24.1	0	0
1	0.029	0.013	18.92	3	3
1	0	0.995	24.6	2	2
1	0.146	0.893	22.8	-2	-2
1	0.067	0.516	22.6	0	0
1	0.004	0.989	25	-3	-3
1	0.12	0.348	21.3	-1	-4
1	0.013	0.292	22.7	-1	-4
1	0.005	0.217	26.5	-1	-4
1	0.005	0.893	25	-1	-3
1	0.012	0.93	28.8	2	2
1	0.015	0.996	33	4	4
1	0.024	0.899	25.4	-4	-4
1	0.002	0.926	28.4	-2	0
1	0.002	0.996	26.2	1	3
1	0.069	0.098	22.7	0	0
1	0.004	0.857	26.7	0	0
1	0	1	26.6	1	1
1	0.001	0.979	29.5	-2	0
1	0.002	0.412	24.8	2	2
1	0.001	0.986	24.6	2	2
1	0.004	0.996	26.6	1	2
1	0.001	0.932	29.6	-2	-3
1	0.008	0.932	29.2	-2	-3
1	0.079	0.983	24.7	3	3
1	0.052	0.015	15.69	-1	-1
1	0.001	0.794	27.1	-1	-1
1	0	1	32	1	1
1	0	1	27	-1	1
1	.	0.968	24.1	0	3
1	.	0.391	17.45	4	4
1	.	0.069	14.69	0	0
1	.	0.026	15.18	-3	-3
1	.	0.035	9.312	-3	-3
1	.	0.998	24.4	2	2
1	.	0.905	28.6	2	3
1	.	0.996	32	-2	-2
1	.	0.996	29.7	-1	1
1	.	0.993	26.9	2	3
1	.	0.269	10.92	-1	1
1	.	0.978	25.8	1	1
1	.	0.998	26.9	-1	1
1	.	0.992	25	2	3
1	.	1	26.3	2	3
1	.	1	29.9	0	1
1	.	1	26	1	1
1	.	0.959	21.8	-1	-1
1	0.008	0.687	26.6	-1	0
1	0.018	0.383	25.8	0	0
1	0.001	0.986	25.6	1	1
1	0.018	0.367	24.4	3	3
1	0.015	0.364	21.7	0	0
1	0	1	35	1	3
1	0	0.999	32	-1	4
1	0.001	0.988	27.5	-1	4
1	0	0.312	29.5	-3	2
1	0	1	35	1	3
1	0.137	0.25	24.2	1	5
1	0	0.978	23.2	-1	1
1	0.001	0.995	24.3	-1	4
1	0.001	0.911	25.3	-3	-3
1	0.001	0.997	31	0	1
1	0	0.997	28.1	0	1
1	0	0.992	26.5	0	1
1	0	0.987	24.2	0	1
1	0	0.957	23.3	-3	-3
1	0	1	26.9	2	3
1	0.014	0.957	22.8	-3	0
1	0.008	0.996	32	-2	0
1	0.013	0.887	24.6	0	1
1	0.001	0.992	24.8	0	1
1	0.004	0.995	24.3	1	1
1	0.003	0.999	24.5	2	2
1	0.003	0.993	33	-2	-2
1	0.004	0.138	13.53	0	2
1	0.005	0.97	22.9	-1	1
1	0.001	0.993	15.54	-1	1
1	0	0.963	20.7	0	1
1	0.018	0.773	24.4	-4	-5
1	0.379	0.756	13.06	-5	-5
1	0	0.998	29.7	-1	0
1	0	0.426	26.3	-1	0
1	0	1	28.2	2	3
1	0.003	0.883	24.1	-4	-4
1	0.001	0.673	26.9	-2	-2
1	0.009	0.992	24.5	-2	0
1	0	1	28.5	1	1
1	0	0.977	26.1	-2	-2
1	0.003	0.936	24	-1	1
1	0	0.996	26.2	1	4
1	0	0.972	27.4	-2	-2
1	0	0.998	26.1	-3	-4
1	0	1	33	1	1
1	0	0.967	33	0	1
1	0.001	1	24.6	-2	-2
1	0.002	0.998	33	3	4
1	0	0.998	28.1	1	2
1	0	0.994	32	-1	2
1	0	0.964	32	-1	1
1	0	0.942	31	-1	-1
1	0.019	0.936	28.9	-2	0
1	0.057	0.021	31	-4	-4
1	0	0.994	27.5	2	2
1	0.001	0.252	25.2	1	2
1	0	0.999	28.5	0	0
1	0	1	32	0	0
1	0.026	0.91	29.1	1	1
1	0	0.846	23.1	0	2
1	0.004	0.283	28	-1	0
1	0	1	33	-3	-3
1	0.004	0.995	33	-2	-2
1	0	1	34	-2	-2
1	0	0.985	28.1	0	4
1	0.032	0.64	27	0	0
1	0	0.991	24.2	0	0
1	0.001	0.999	22.6	-2	-2
1	0	0.902	26.2	0	1
1	0	0.999	31	1	2
1	0	1	34	4	4
1	0	1	29	0	0
1	0	0.207	24	0	1
1	0	0.909	33	0	1
1	0	0.996	33	2	3
1	0	1	34	2	2
1	0	0.956	33	-2	0
1	0	1	27.6	-3	0
1	0.004	1	27.7	-1	0
1	0	1	28.2	-2	0
1	0	0.999	27.6	-1	0
1	0	1	32	-1	0
1	0	1	26.9	1	1
1	0	1	26.5	-3	0
1	0.001	1	33	0	0
1	0.006	0.979	26.9	0	1
1	0.001	0.999	34	2	2
1	0.001	1	35	2	2
1	0.062	0.994	35	-4	-4
1	0	1	25.1	4	4
1	0	1	27.6	2	2
1	0.001	0.981	31	-1	0
1	0.014	0.632	26.2	-1	0
1	0.004	0.833	24.5	-2	-2
1	0.006	0.911	20.2	1	2
1	0.034	0.044	14.29	2	2
[truncated: 215,393+ more rows]
