# Supplementary material for: Comprehensive characterization of amino acid positions in protein structures reveals molecular effect of missense variants
Source: Proc Natl Acad Sci U S A. 2020 Oct 26;117(45):28201–11. doi: 10.1073/pnas.2002660117 (PMC7668189; doi:10.1073/pnas.2002660117)
Supplement: Supplementary File [file pnas.2002660117.sd05.xlsx]

## Sheet: test_data_with_P3DFi_cANY_with_
Dataset S5. Test dataset to evaluate the "Random forest" ensemble models and compare their outputs to SIFT, PolyPhen2, and CADD scores. The first column reports the true class labels (1: deleterious or pathogenic, -1: neutral or benign). The next three columns show the scores generated by the variant pathogenicity predictors: SIFT, PolyPhen2, and CADD. Pathogenic 3D feature indices (P3DFi_DAGS133…
Y_true	SIFT_score	Polyphen2_HVAR_score	CADD_phred	P3DFi_DAGS1330	P3DFi_Protein class	Random Forest (SIFT, PolyPhen2, CADD)	Random Forest (P3DFi_DAGS1330, SIFT, PolyPhen2, CADD)	Random Forest (P3DFi_Protein class, SIFT, PolyPhen2, CADD)
1	0.001	0.996	29.4	1	1	0.687203	0.694186	0.747243
1	0	1	33	-2	-2	0.779431	0.764678	0.629896
1	0	1	31	-1	-1	0.802378	0.785463	0.225096
1	0	1	23.4	-1	-1	0.712363	0.727678	0.0199801
1	0.013	0.986	32	1	1	0.503165	0.531401	0.612582
1	0.009	0.974	33	4	4	0.509957	0.525281	0.879497
1	0	1	35	0	0	0.717593	0.727117	0.710935
1	0	1	35	0	0	0.717593	0.727117	0.710935
1	0	0.943	35	-1	-1	0.444732	0.480071	0.0830646
1	0.718	0.001	12.94	-1	-1	0.100697	0.106113	0.00977549
1	0	1	31	-1	-1	0.802378	0.785463	0.225096
1	0	1	31	-1	-1	0.802378	0.785463	0.225096
1	0.443	0.005	6.353	1	1	0.121793	0.125315	0.282509
1	0.002	1	27.2	0	0	0.701526	0.684569	0.657876
1	0	0.456	32	2	2	0.616895	0.688721	0.826336
1	0.515	0.002	18.37	1	1	0.0993686	0.124399	0.354627
1	0	0.999	29.1	-2	-2	0.756699	0.736684	0.525927
1	0.004	0.048	25.3	0	0	0.323844	0.368731	0.503552
1	0.8	0.032	15.16	0	0	0.148904	0.150598	0.235015
1	0.602	0.339	24.7	0	0	0.28765	0.295993	0.261355
1	0.602	0.339	24.7	0	0	0.28765	0.295993	0.261355
1	0.004	0.985	34	1	1	0.503587	0.515297	0.66457
1	0.02	0.091	26.7	0	0	0.292962	0.293929	0.360752
1	0.304	0.083	21.5	-2	-2	0.171544	0.153538	0.0549815
1	0.107	0.006	24.8	1	1	0.233911	0.208128	0.450135
1	0.44	0.002	1.199	-2	-2	0.128077	0.132294	0.0491598
1	0.44	0.002	1.199	-2	-2	0.128077	0.132294	0.0491598
1	0.385	0.22	16.48	-2	-2	0.22041	0.208927	0.105521
1	0.385	0.22	16.48	-2	-2	0.22041	0.208927	0.105521
1	0.047	0.444	28.7	-1	-1	0.32728	0.318469	0.0465859
1	0	0.999	31	0	0	0.773074	0.744045	0.709564
1	0	0.999	31	0	0	0.773074	0.744045	0.709564
1	0.001	1	34	0	0	0.6964	0.716496	0.637608
1	0.002	0.998	35	0	0	0.595605	0.625374	0.567747
1	0.001	1	34	0	0	0.6964	0.716496	0.637608
1	0.002	0.998	35	0	0	0.595605	0.625374	0.567747
1	0	0.998	29.8	2	2	0.738532	0.755558	0.827216
1	0.004	0.994	33	0	0	0.549519	0.521304	0.589683
1	0.004	0.979	28.5	0	0	0.550193	0.545502	0.589199
1	0.078	0.476	26.1	0	0	0.279068	0.281444	0.359972
1	0.551	0.001	9.164	-1	-1	0.108549	0.110945	0.0117534
1	0.116	0.983	25.2	-1	-1	0.45708	0.430901	0.0613565
1	0.116	0.983	25.2	-1	-1	0.45708	0.430901	0.0613565
1	0.019	0.99	32	4	4	0.552985	0.534186	0.907291
1	0.161	0.001	6.092	-1	-1	0.135363	0.136717	0.0137145
1	0.022	0.997	25.3	2	2	0.576795	0.55722	0.744546
1	0.379	0.971	25	0	0	0.4044	0.376299	0.442002
1	0.667	0.997	23.9	2	2	0.426532	0.447102	0.620743
1	0.017	0.999	26.9	2	2	0.63162	0.662055	0.726414
1	0	0.99	26.3	3	3	0.749882	0.74872	0.919346
1	0	0.997	29.8	4	4	0.730197	0.759608	0.937379
1	0.002	0.999	25.8	0	0	0.690977	0.684626	0.648574
1	0	0.998	25.8	-2	-2	0.766139	0.746422	0.522264
1	0	1	27.5	0	0	0.814146	0.796396	0.720028
1	0.02	0.979	28	0	0	0.563174	0.530947	0.556718
1	0.025	0.696	32	0	0	0.417089	0.39396	0.473794
1	0.061	0.85	25	-3	-3	0.416499	0.385027	0.364825
1	0.001	0.976	27.4	-1	-1	0.642964	0.618598	0.113205
1	0.193	0.034	6.952	-1	-1	0.173953	0.180829	0.0182592
1	0.038	0.789	23.8	-1	-1	0.356803	0.340039	0.0569508
1	0.027	0.789	25.1	-1	-1	0.406791	0.384237	0.0633244
1	0.006	0.82	27.2	2	2	0.513441	0.497962	0.690034
1	0.002	0.938	27.1	0	0	0.557543	0.552391	0.611946
1	0	0.999	26.4	0	0	0.781457	0.744265	0.704063
1	0	0.975	33	0	0	0.695391	0.683863	0.644121
1	0	0.999	33	1	1	0.751466	0.746869	0.755516
1	0	0.999	24.4	0	0	0.764504	0.743086	0.648364
1	0.229	0.827	23.3	0	0	0.363364	0.342997	0.477619
1	0	1	34	5	5	0.746758	0.79323	0.970094
1	0.726	0.008	0.001	-1	-1	0.129594	0.132701	0.0299486
1	0	0.953	25.4	1	1	0.679811	0.695358	0.71881
1	0.13	0.001	8.288	-2	-2	0.147611	0.144292	0.0501675
1	0.001	0.287	24.8	1	1	0.562996	0.596093	0.69525
1	0.006	1	35	0	0	0.622307	0.652385	0.564078
1	0	1	29	0	0	0.804271	0.789737	0.710167
1	0	0.999	29.1	0	0	0.756699	0.739111	0.710757
1	0.026	0.776	23.9	-2	-2	0.415251	0.359837	0.184546
1	0.002	0.942	28.6	-2	-2	0.545107	0.545912	0.338164
1	0	0.999	34	0	0	0.703054	0.697205	0.706934
1	0	0.999	34	0	0	0.703054	0.697205	0.706934
1	0.005	0.63	35	0	0	0.455664	0.460299	0.566253
1	0	0.999	34	0	0	0.703054	0.669141	0.706934
1	0.188	0.001	14.8	0	0	0.126408	0.135003	0.212433
1	0	0.998	27.4	6	6	0.765758	0.767144	0.975597
1	0.004	0.907	34	1	1	0.528178	0.526038	0.663301
1	0.09	0.009	18.16	2	2	0.159099	0.155101	0.429649
1	0.09	0.009	18.16	2	2	0.159099	0.155101	0.429649
1	0.026	0.67	23.9	1	1	0.387989	0.363293	0.572928
1	0.065	0	23.7	0	0	0.144999	0.167597	0.376345
1	0	0.943	31	0	0	0.675052	0.693245	0.655458
1	0.08	0.861	22.4	0	0	0.389633	0.393235	0.398217
1	0	1	29.9	1	1	0.797802	0.785729	0.757263
1	0	0.812	23.6	3	3	0.570998	0.6539	0.851787
1	0	1	26.4	4	4	0.808275	0.793241	0.948848
1	0.005	0.593	25	2	2	0.402831	0.46915	0.690752
1	0.01	0.424	24.2	1	1	0.374306	0.386525	0.58269
1	0.026	0.733	26.3	-1	-1	0.390675	0.385713	0.0539879
1	0.026	0.733	26.3	-1	-1	0.390675	0.385713	0.0539879
1	0.041	0.993	27.4	1	1	0.521705	0.529115	0.580464
1	0.013	0.999	27.6	1	1	0.616719	0.609532	0.660943
1	0.206	0.765	23.2	1	1	0.339957	0.326285	0.49813
1	0	0.979	27.4	0	0	0.735773	0.742039	0.651673
1	0	0.979	27.4	0	0	0.735773	0.742039	0.651673
1	0.002	0.996	34	0	0	0.596198	0.643161	0.580206
1	0.002	0.996	34	0	0	0.596198	0.643161	0.580206
1	0.515	0.989	30	0	0	0.473655	0.497309	0.488012
1	0	0.946	26.5	-2	-2	0.705128	0.702124	0.40893
1	0.002	0.701	23	1	1	0.532155	0.458156	0.577566
1	0.001	0.048	19.32	1	1	0.509235	0.475059	0.730163
1	0.002	0.977	23.5	-2	-2	0.443786	0.468634	0.328703
1	0.006	0.938	25.2	1	1	0.495968	0.534922	0.60536
1	0.002	0.984	25.4	2	2	0.564899	0.571624	0.729657
1	0.001	0.661	24.5	1	1	0.595302	0.577149	0.675491
1	0.016	0.993	25.6	1	1	0.540202	0.546726	0.606636
1	0.027	1	29.5	0	0	0.651955	0.669406	0.583957
1	0.027	1	29.5	0	0	0.651955	0.669406	0.583957
1	0.11	1	32	0	0	0.571982	0.566916	0.565656
1	0	1	26.1	2	2	0.811789	0.812469	0.851628
1	0.003	0.995	27.2	-2	-2	0.638861	0.610319	0.449701
1	0.003	0.995	27.2	-2	-2	0.638861	0.610319	0.449701
1	0.016	1	24.4	-2	-2	0.672904	0.612952	0.36152
1	0.011	1	27.1	0	0	0.680875	0.677882	0.582201
1	0	1	26.6	2	2	0.813993	0.81671	0.853579
1	0.002	0.968	31	1	1	0.561842	0.568491	0.665834
1	0	1	25.6	1	1	0.804527	0.791156	0.728917
1	0	1	29.7	1	1	0.792453	0.787228	0.753105
1	0	1	32	0	0	0.785613	0.785638	0.706213
1	0	1	33	0	0	0.779431	0.784132	0.707191
1	0.002	1	34	2	2	0.686542	0.720618	0.803554
1	0.003	0.977	25.2	1	1	0.54932	0.534584	0.657238
1	0.003	0.977	25.2	1	1	0.54932	0.534584	0.657238
1	0.001	1	32	-2	-2	0.714641	0.723592	0.538515
1	0.001	1	27.9	-2	-2	0.765624	0.75013	0.594277
1	0.126	0.69	22.3	0	0	0.313028	0.341472	0.380872
1	0.126	0.69	22.3	0	0	0.313028	0.341472	0.380872
1	0	1	25.9	4	4	0.812495	0.842954	0.949843
1	0	1	27.3	4	4	0.81651	0.844038	0.94932
1	0.441	0.047	13.73	1	1	0.138376	0.153815	0.291105
1	0.038	0.719	25	0	0	0.399329	0.401505	0.416143
1	0.038	0.719	25	0	0	0.399329	0.401505	0.416143
1	0.277	0.005	0.718	-2	-2	0.138698	0.143858	0.0500567
1	0	0.999	25.2	1	1	0.748715	0.777943	0.766486
1	0.001	0.98	23.5	2	2	0.66283	0.618765	0.783222
1	0.002	0.938	23.5	2	2	0.484042	0.537403	0.746497
1	0.004	0.995	26.1	2	2	0.629856	0.6567	0.756366
1	0.017	0.994	28.2	0	0	0.581172	0.562199	0.540947
1	0.001	0.991	25	2	2	0.693378	0.719222	0.826096
1	0.081	0	10.45	-2	-2	0.129015	0.133017	0.0494193
1	0	0.999	29.5	2	2	0.761536	0.755915	0.827837
1	0	0.999	27.6	2	2	0.807525	0.779808	0.836967
1	0	1	28.8	2	2	0.80881	0.795578	0.830511
1	0.001	1	33	2	2	0.745849	0.75243	0.82551
1	0.14	0.794	18.27	0	0	0.305325	0.341084	0.449388
1	0	0.999	25.1	2	2	0.737045	0.762098	0.821088
1	0	0.999	25.3	2	2	0.777037	0.768978	0.830536
1	0	0.999	25.3	2	2	0.777037	0.768978	0.830536
1	0.002	0.982	28.6	2	2	0.558166	0.555109	0.727795
1	0.005	0.997	26	2	2	0.590396	0.640327	0.756478
1	0.001	0.998	26.4	2	2	0.725696	0.741281	0.826708
1	0.005	0.997	26	2	2	0.590396	0.640327	0.756478
1	0.001	0.915	29.1	0	0	0.583304	0.601511	0.600703
1	0	0.99	27.7	2	2	0.749516	0.752578	0.832881
1	0	1	29.2	0	0	0.790873	0.789159	0.712054
1	0.052	0.997	25.1	0	0	0.486813	0.499431	0.525116
1	0.001	0.966	28.8	0	0	0.604914	0.631065	0.633461
1	0.013	0.951	28	0	0	0.485468	0.522116	0.55165
1	0.026	0.707	1.503	1	1	0.23145	0.299976	0.368807
1	0	0.921	28.8	2	2	0.665336	0.69891	0.824761
1	0	0.921	28.8	2	2	0.665336	0.69891	0.824761
1	0.002	0.722	26.2	1	1	0.523634	0.522848	0.636187
1	0	0.999	32	0	0	0.751534	0.747928	0.706437
1	0	0.998	28.5	0	0	0.752926	0.753758	0.705511
1	0.003	0.999	24.9	2	2	0.663032	0.735925	0.76395
1	0.001	0.684	35	0	0	0.319197	0.509633	0.633187
1	0	0.999	28.6	0	0	0.739765	0.746656	0.706751
1	0	0.999	29.3	1	1	0.757194	0.739214	0.759217
1	0.04	0.924	14.68	1	1	0.293861	0.268687	0.507499
1	0.39	0.24	0.879	0	0	0.215231	0.222883	0.289198
1	0	0.998	22.3	4	4	0.716648	0.720216	0.916593
1	0.532	0	0.002	-2	-2	0.101524	0.105381	0.0318793
1	0	0.999	34	1	1	0.703054	0.697205	0.752753
1	0.003	0.999	34	1	1	0.617848	0.571206	0.66252
1	0.012	0.351	18.81	1	1	0.368133	0.411257	0.579808
1	0.165	0.798	14.8	-2	-2	0.270736	0.274035	0.103625
1	0.063	0.058	22.5	-2	-2	0.219536	0.227392	0.068521
1	0	1	34	0	0	0.746758	0.681967	0.711704
1	0	1	34	0	0	0.746758	0.681967	0.711704
1	0.001	0.736	26.9	0	0	0.615436	0.583253	0.617429
1	0.001	0.736	26.9	0	0	0.615436	0.583253	0.617429
1	0.002	0.926	29	-1	-1	0.527566	0.534854	0.0590697
1	0.002	0.996	35	0	0	0.496659	0.618806	0.561819
1	0.002	0.996	35	0	0	0.496659	0.618806	0.561819
1	0.002	0.996	35	0	0	0.496659	0.618806	0.561819
1	0.002	0.997	34	1	1	0.651878	0.586261	0.658459
1	0	1	34	0	0	0.746758	0.765103	0.711704
1	0	0.994	28.4	1	1	0.737153	0.739824	0.760056
1	0	0.993	33	-1	-1	0.669361	0.683784	0.144561
1	0	1	35	0	0	0.717593	0.727117	0.710935
1	0	0.999	35	0	0	0.714658	0.733901	0.710704
1	0	1	35	0	0	0.717593	0.727117	0.710935
1	0	0.999	27.5	0	0	0.80624	0.763557	0.716181
1	0.001	0.996	32	1	1	0.675732	0.680249	0.729395
1	0.001	0.996	32	1	1	0.675732	0.680249	0.729395
1	0	0.999	26.8	0	0	0.782326	0.758387	0.708919
1	0	1	28.2	2	2	0.821681	0.795379	0.850395
1	0	1	27.4	2	2	0.814629	0.794871	0.849885
1	0	1	26.4	2	2	0.808275	0.815226	0.853766
1	0	0.998	28.5	2	2	0.752926	0.754409	0.817406
1	0	0.998	32	3	3	0.733699	0.751239	0.921135
1	0	1	34	0	0	0.746758	0.765103	0.711704
1	0	1	31	2	2	0.802378	0.794548	0.820114
1	0.017	0.993	34	0	0	0.529946	0.532476	0.541533
1	0.017	0.993	34	0	0	0.529946	0.532476	0.541533
1	0	1	35	0	0	0.717593	0.727117	0.710935
1	0	1	35	0	0	0.717593	0.727117	0.710935
1	0	1	30	0	0	0.797441	0.78859	0.708487
1	0	1	34	2	2	0.746758	0.75724	0.826029
1	0.02	0.933	35	0	0	0.471149	0.48809	0.528447
1	0	0.997	25.8	1	1	0.758585	0.747045	0.768729
1	0	0.999	34	1	1	0.703054	0.697205	0.752753
1	0	0.999	32	3	3	0.751534	0.810323	0.923277
1	0	1	34	3	3	0.746758	0.763354	0.915821
1	0	1	31	0	0	0.802378	0.787955	0.709233
1	0	1	28.8	0	0	0.80881	0.791247	0.709969
1	0	0.997	35	0	0	0.633297	0.642151	0.688237
1	0.002	0.997	35	0	0	0.652958	0.643716	0.573172
1	0	1	26.7	-1	-1	0.820683	0.797484	0.218201
1	0	1	34	2	2	0.746758	0.75724	0.826029
1	0	1	34	2	2	0.746758	0.75724	0.826029
1	0.002	0.988	34	1	1	0.591788	0.562768	0.662077
1	0	0.989	32	1	1	0.697634	0.656232	0.755094
1	0	1	29.3	2	2	0.778931	0.784806	0.825923
1	0	0.998	33	-1	-1	0.737712	0.705472	0.144346
1	0	0.999	26.8	1	1	0.782326	0.756612	0.774243
1	0	1	35	2	2	0.717593	0.727841	0.827817
1	0.008	0.993	35	-1	-1	0.534046	0.541854	0.101199
1	0.002	0.999	27.7	0	0	0.66311	0.681478	0.669131
1	0	1	35	0	0	0.717593	0.727117	0.710935
1	0	0.998	35	0	0	0.633755	0.644881	0.691204
1	0	0.998	35	0	0	0.633755	0.644881	0.691204
1	0.002	0.999	29.3	2	2	0.685845	0.732462	0.81364
1	0	1	32	2	2	0.785613	0.790741	0.817883
1	0	1	35	0	0	0.717593	0.727117	0.710935
1	0	1	35	0	0	0.717593	0.727117	0.710935
1	0.017	0.945	33	2	2	0.478492	0.517896	0.71242
1	0.007	0.625	33	2	2	0.421661	0.471166	0.712516
1	0.173	0.723	34	0	0	0.36349	0.438194	0.484122
1	0.066	0.962	33	2	2	0.494992	0.509224	0.698123
1	0.066	0.962	33	2	2	0.494992	0.509224	0.698123
1	0.001	0.998	33	0	0	0.68478	0.69957	0.65368
1	0.001	0.998	33	0	0	0.68478	0.69957	0.65368
1	0.001	0.996	34	0	0	0.6799	0.692133	0.65941
1	0.003	0.995	33	0	0	0.593764	0.643674	0.586715
1	0.087	0.857	27.5	2	2	0.418174	0.425075	0.613432
1	0.009	0.991	28.9	0	0	0.567134	0.554679	0.538396
1	0.001	1	33	-1	-1	0.745849	0.712033	0.170555
1	0	0.999	35	0	0	0.714658	0.733901	0.710704
1	0.002	0.997	34	0	0	0.651878	0.649239	0.59544
1	0.6	0.077	10.34	1	1	0.16791	0.166521	0.29178
1	0.001	0.995	32	2	2	0.665201	0.698383	0.817968
1	0.001	0.995	32	2	2	0.665201	0.698383	0.817968
1	0.006	0.982	34	2	2	0.490612	0.507181	0.717053
1	0	1	31	0	0	0.802378	0.787955	0.709233
1	0	0.994	31	2	2	0.736565	0.735805	0.82917
1	0.028	0.239	26.8	0	0	0.386098	0.364707	0.361083
1	0.174	0.61	23.2	1	1	0.305149	0.296614	0.449555
1	0.007	0.552	27.7	-2	-2	0.411905	0.373084	0.199891
1	0	1	29.1	2	2	0.789283	0.796791	0.827584
1	0.083	1	29	0	0	0.59578	0.547	0.53326
1	0	0.998	26.6	3	3	0.769403	0.766816	0.917085
1	0.004	0.972	24.4	0	0	0.525026	0.496244	0.544142
1	0.004	0.972	24.4	0	0	0.525026	0.496244	0.544142
1	0.011	0.132	9.716	0	0	0.413042	0.323296	0.398063
1	0.007	0.062	9.366	0	0	0.432122	0.391265	0.514584
1	0.075	0.001	23.4	-1	-1	0.114051	0.116293	0.022169
1	0.001	0.961	34	-1	-1	0.570147	0.569605	0.0951455
1	0.001	0.999	34	-2	-2	0.70008	0.662349	0.412939
1	0.001	1	35	1	1	0.655694	0.671947	0.645344
1	0	1	24.3	-2	-2	0.755208	0.723928	0.559296
1	0	1	24.3	-2	-2	0.755208	0.723928	0.559296
1	0.001	1	34	1	1	0.6964	0.717153	0.65114
1	0	1	35	-2	-2	0.717593	0.678095	0.538867
1	0	1	35	-2	-2	0.717593	0.678095	0.538867
1	0.042	0.836	33	-2	-2	0.432499	0.383904	0.223039
1	0.016	0.999	28.5	1	1	0.624437	0.626731	0.675603
1	0.001	0.958	34	-2	-2	0.532932	0.498391	0.268013
1	0.008	0.995	25.6	1	1	0.554265	0.545726	0.603556
1	0.008	0.995	25.6	1	1	0.554265	0.545726	0.603556
1	0.01	0.922	28.9	-2	-2	0.472515	0.430146	0.233425
1	0.046	0.597	27.4	-2	-2	0.333568	0.294829	0.144828
1	0.046	0.597	27.4	-2	-2	0.333568	0.294829	0.144828
1	0.003	0.627	25.7	-2	-2	0.525013	0.510034	0.255409
1	0	1	33	-2	-2	0.779431	0.764678	0.629896
1	0	1	33	-2	-2	0.779431	0.764678	0.629896
1	0.002	0.986	33	-2	-2	0.581116	0.557868	0.369775
1	0	1	34	1	1	0.746758	0.753434	0.752807
1	0.001	0.946	26.7	-2	-2	0.647632	0.59774	0.317166
1	0	0.999	31	-2	-2	0.773074	0.729323	0.527688
1	0	0.999	28.6	-2	-2	0.739765	0.741523	0.521846
1	0.001	0.946	26.7	-2	-2	0.647632	0.59774	0.317166
1	0	0.999	31	-2	-2	0.773074	0.729323	0.527688
1	0	0.999	28.6	-2	-2	0.739765	0.741523	0.521846
1	0.011	0.998	34	1	1	0.584886	0.565506	0.638739
1	0.001	0.997	34	1	1	0.719199	0.702993	0.729326
1	0.011	0.998	34	1	1	0.584886	0.565506	0.638739
1	0	1	35	1	1	0.717593	0.73067	0.758254
1	0.011	0.998	33	1	1	0.590647	0.567565	0.629969
1	0.001	0.997	34	1	1	0.719199	0.702993	0.729326
1	0.001	0.971	29.8	-2	-2	0.610145	0.589434	0.343107
1	0.006	0.972	27.5	1	1	0.536107	0.538901	0.625806
1	0.014	0.989	29.4	1	1	0.562392	0.557303	0.616819
1	0	0.987	32	1	1	0.671215	0.707912	0.739383
1	0	0.655	31	1	1	0.612106	0.700648	0.736559
1	0.001	0.905	34	-1	-1	0.516785	0.512607	0.0706612
1	0.001	0.905	34	-1	-1	0.516785	0.512607	0.0706612
1	0.009	0.996	32	-2	-2	0.568622	0.56765	0.417763
1	0.009	0.996	32	-2	-2	0.568622	0.56765	0.417763
1	0.001	0.991	34	-1	-1	0.636172	0.588308	0.0964872
1	0.001	0.991	34	-1	-1	0.636172	0.588308	0.0964872
1	0.052	0.955	33	-2	-2	0.49204	0.44339	0.224406
1	0.052	0.955	33	-2	-2	0.49204	0.44339	0.224406
1	0.006	0.972	29.1	-2	-2	0.524106	0.519329	0.301269
1	0	0.95	32	-2	-2	0.640753	0.611474	0.328908
1	0.017	0.446	23.1	-2	-2	0.353308	0.339963	0.15839
1	0.017	0.446	23.1	-2	-2	0.353308	0.339963	0.15839
1	0.001	0.999	32	2	2	0.713846	0.703912	0.827961
1	0.031	0.084	14.97	2	2	0.256356	0.232345	0.602869
1	0.039	0.721	22.9	1	1	0.358107	0.363368	0.503931
1	0.003	0.855	32	1	1	0.504324	0.524343	0.659448
1	0.001	0.992	24.6	1	1	0.718993	0.705227	0.74858
1	0.137	0.181	16.78	2	2	0.27626	0.263809	0.456368
1	0.215	0.826	23.2	-3	-3	0.35707	0.312616	0.278716
1	0.184	0.934	17.26	0	0	0.30338	0.268583	0.368888
1	0.005	0.94	26.7	0	0	0.521037	0.485892	0.591583
1	0.002	0.992	28.6	2	2	0.563021	0.579094	0.739825
1	0.009	0.993	29.7	-1	-1	0.578033	0.562443	0.122842
1	0	0.99	28.1	0	0	0.730941	0.732275	0.723281
1	0	0.999	27.7	5	5	0.812041	0.843662	0.971079
1	0.007	0.754	22.5	2	2	0.38798	0.439082	0.667658
1	0	0.626	28.2	0	0	0.671763	0.643	0.671685
1	0.004	0.532	28.7	0	0	0.428754	0.386252	0.500188
1	0.469	0.001	9.648	1	1	0.0960296	0.117063	0.362396
1	0.226	0.533	25.1	3	3	0.30056	0.288026	0.748041
1	0.172	0.988	24.4	0	0	0.43012	0.454908	0.450579
1	0.264	0.011	11.14	-2	-2	0.129938	0.141664	0.0495013
1	0	0.985	27	3	3	0.745428	0.787829	0.912797
1	0.004	0.969	27.2	6	6	0.555454	0.627742	0.967544
1	0.002	0.916	32	3	3	0.530173	0.589164	0.90478
1	0.182	0	0.508	-2	-2	0.16277	0.152867	0.0477789
1	0	0.9	26.1	0	0	0.711595	0.697906	0.667053
1	0.012	0.265	25.4	1	1	0.355452	0.360445	0.545178
1	0.002	0.73	24.5	1	1	0.489945	0.485663	0.626446
1	0.001	1	34	2	2	0.6964	0.712677	0.821216
1	0.27	0.958	24.6	2	2	0.419021	0.391891	0.667096
1	0	0.999	29.6	2	2	0.753602	0.737742	0.824686
1	0	0.999	29.6	2	2	0.753602	0.737742	0.824686
1	0.506	0.936	24.5	2	2	0.407855	0.336732	0.628518
1	0.506	0.936	24.5	2	2	0.407855	0.336732	0.628518
1	0.003	0.998	32	1	1	0.595213	0.5548	0.660097
1	0.04	0.122	12.96	2	2	0.254778	0.237225	0.571196
1	0.001	0.837	26.1	2	2	0.625718	0.654518	0.823501
1	0.001	0.837	26.1	2	2	0.625718	0.654518	0.823501
1	0.001	0.049	23.1	2	2	0.479031	0.470183	0.823987
1	0.002	0.711	24.8	2	2	0.503936	0.500926	0.733144
1	0.21	0.544	13.82	2	2	0.261279	0.301335	0.518183
1	0.001	0.998	34	2	2	0.711136	0.688751	0.832687
1	0.001	0.879	28.5	2	2	0.639133	0.609663	0.817101
1	0	0.982	26	2	2	0.742706	0.729123	0.82901
1	0.001	0.998	29.7	1	1	0.697474	0.70618	0.749295
1	0.126	0.434	22.1	1	1	0.274967	0.295845	0.455389
1	0.006	0.999	25.2	2	2	0.55643	0.572147	0.779139
1	0.007	0.85	25.3	0	0	0.464095	0.502599	0.529788
1	0.076	0.989	26	1	1	0.46662	0.445492	0.556243
1	0	0.998	34	0	0	0.612181	0.636882	0.687901
1	0.005	0.997	32	0	0	0.597123	0.601731	0.613966
1	0.007	0.999	32	-1	-1	0.634501	0.586109	0.102944
1	0.005	0.997	28.5	1	1	0.617373	0.591038	0.636305
1	0.005	0.996	31	1	1	0.571375	0.553919	0.636841
1	0.005	0.996	31	1	1	0.571375	0.553919	0.636841
1	0.001	0.999	26.8	1	1	0.743523	0.728577	0.7129
1	0.001	0.999	26.8	1	1	0.743523	0.728577	0.7129
1	0.001	0.999	26.7	1	1	0.743001	0.727915	0.712935
1	0	0.997	27.1	0	0	0.761723	0.756999	0.71262
1	0.089	0.996	32	1	1	0.525476	0.568127	0.589736
1	0.002	0.999	32	1	1	0.667231	0.603921	0.641744
1	0.611	0.992	6.976	-1	-1	0.303661	0.319734	0.0517005
1	0.016	0.773	23	-1	-1	0.341731	0.339163	0.0533398
1	0.001	0.996	26.4	2	2	0.71554	0.713806	0.824328
1	0.001	0.999	25.4	2	2	0.719014	0.707682	0.832756
1	0.001	0.999	25.9	2	2	0.725233	0.707121	0.831047
1	0.004	0.929	25.3	1	1	0.503201	0.492488	0.637467
1	0.198	0.357	23.2	1	1	0.311339	0.304727	0.454117
1	0.004	0.929	25.3	1	1	0.503201	0.492488	0.637467
1	0.095	0.995	27.2	0	0	0.498366	0.513	0.534429
1	0.095	0.995	27.2	0	0	0.498366	0.513	0.534429
1	0.003	0.964	24.8	2	2	0.483913	0.524416	0.733168
1	0.003	0.964	24.8	2	2	0.483913	0.524416	0.733168
1	0.004	0.952	25.4	1	1	0.523458	0.502436	0.651412
1	0	0.999	24.7	2	2	0.766434	0.777691	0.815161
1	0	0.999	24.8	2	2	0.717192	0.772763	0.81259
1	0.003	0.971	33	0	0	0.522608	0.553107	0.596494
1	0	0.999	27.8	1	1	0.776982	0.762856	0.774212
1	0.097	0.999	23.1	1	1	0.517719	0.52826	0.586015
1	0.007	0.617	23.8	-1	-1	0.372768	0.379077	0.0498127
1	0.408	0	0.002	1	1	0.114893	0.132784	0.364102
1	0.408	0	0.002	1	1	0.114893	0.132784	0.364102
1	0.001	1	26.8	2	2	0.79032	0.796814	0.834677
1	0.001	1	26.8	2	2	0.79032	0.796814	0.834677
1	0.803	0	5.205	2	2	0.0925752	0.120962	0.291555
1	0.037	0.916	2.373	0	0	0.252381	0.202944	0.218501
1	0	0.997	29.8	1	1	0.730197	0.74549	0.763259
1	0	0.997	29.8	1	1	0.730197	0.74549	0.763259
1	0.216	0.007	26.4	0	0	0.187266	0.0979044	0.236438
1	0.536	0.014	16.99	1	1	0.138723	0.161975	0.331074
1	0.073	0.363	24.3	1	1	0.318645	0.330625	0.473582
1	0	0.995	26.5	6	6	0.769905	0.812685	0.977337
1	0.005	0.989	34	2	2	0.495108	0.515572	0.739258
1	0.003	0.958	27.2	1	1	0.52862	0.552313	0.652421
1	0.005	0.911	32	1	1	0.463863	0.453805	0.608115
1	0.005	0.911	32	1	1	0.463863	0.453805	0.608115
1	0.003	0.848	25	0	0	0.5129	0.512759	0.559004
1	0.003	0.848	25	0	0	0.5129	0.512759	0.559004
1	0	0.983	26.6	1	1	0.747975	0.72685	0.746417
1	0.076	0.819	26.6	1	1	0.404381	0.43525	0.521242
1	0.076	0.819	26.6	1	1	0.404381	0.43525	0.521242
1	0.003	0.828	34	1	1	0.482449	0.527206	0.668934
1	0.003	0.828	34	1	1	0.482449	0.527206	0.668934
1	0	0.999	35	0	0	0.714658	0.733901	0.710704
1	0.004	0.997	34	0	0	0.608796	0.619284	0.57118
1	0.025	1	32	2	2	0.594589	0.668893	0.709414
1	0.001	0.996	28.4	0	0	0.709711	0.708188	0.687204
1	0.001	0.996	28.4	0	0	0.709711	0.708188	0.687204
1	0.002	0.995	26.6	1	1	0.661962	0.618976	0.680621
1	0.002	0.995	26.6	1	1	0.661962	0.618976	0.680621
1	0.046	0.614	31	0	0	0.381366	0.369865	0.367366
1	0.006	0.978	35	0	0	0.47895	0.509641	0.558467
1	0.002	1	32	0	0	0.709286	0.707856	0.649475
1	0.023	0.997	32	0	0	0.579453	0.563239	0.545237
1	0.025	0.998	34	0	0	0.571083	0.573568	0.546872
1	0.002	1	32	0	0	0.709286	0.707856	0.649475
1	0.025	0.998	34	0	0	0.571083	0.573568	0.546872
1	0.023	0.997	32	0	0	0.579453	0.563239	0.545237
1	0.001	0.99	32	2	2	0.641097	0.670122	0.812975
1	0.291	0.008	22.2	1	1	0.131833	0.144738	0.420556
1	0.291	0.008	22.2	1	1	0.131833	0.144738	0.420556
1	0.231	0.941	32	0	0	0.429267	0.443042	0.474351
1	0.231	0.941	32	0	0	0.429267	0.443042	0.474351
1	0	0.762	33	-4	-4	0.61928	0.424913	0.66936
1	0	0.999	32	-1	-1	0.751534	0.725074	0.147406
1	0	0.112	34	2	2	0.443298	0.534236	0.804588
1	0	0.993	33	3	3	0.669361	0.712489	0.922432
1	0.016	1	27.6	1	1	0.668645	0.650461	0.663548
1	0.016	1	27.6	1	1	0.668645	0.650461	0.663548
1	0.016	1	27.6	1	1	0.668645	0.650461	0.663548
1	0	0.99	31	3	3	0.736495	0.740154	0.923826
1	0	0.99	31	3	3	0.736495	0.740154	0.923826
1	0	0.99	31	3	3	0.736495	0.740154	0.923826
1	0.032	0.142	23.8	0	0	0.355799	0.318086	0.437962
1	0.029	0.824	22.4	-3	-3	0.418169	0.337163	0.319072
1	0	1	33	2	2	0.779431	0.784132	0.824288
1	0.008	0.085	19.25	0	0	0.340449	0.382987	0.473246
1	0	0.97	32	2	2	0.670459	0.687082	0.831164
1	0.004	0.869	32	-2	-2	0.474523	0.419675	0.226749
1	0.001	0.932	34	0	0	0.476088	0.392576	0.578864
1	0.327	0	0.004	-2	-2	0.133951	0.130135	0.0408428
1	0.158	0.864	18.85	1	1	0.29391	0.320594	0.471934
1	0.084	0.01	14.62	0	0	0.138407	0.149685	0.258432
1	0.245	0.896	18.2	1	1	0.314837	0.330898	0.486442
1	0	0.999	26.2	0	0	0.785862	0.758144	0.701635
1	0.001	0.978	28.9	0	0	0.612565	0.578033	0.636588
1	0	0.928	30	0	0	0.678477	0.695439	0.649719
1	0.064	0.996	26.3	-2	-2	0.510124	0.481345	0.257022
1	0.006	0.997	25	0	0	0.539103	0.498354	0.483151
1	0.13	0.024	0.562	0	0	0.190979	0.190178	0.291922
1	0.13	0.024	0.562	0	0	0.190979	0.190178	0.291922
1	0.001	0.462	24.5	0	0	0.582587	0.570794	0.581098
1	0.094	0.01	0.115	0	0	0.160114	0.179213	0.293997
1	0.094	0.01	0.115	0	0	0.160114	0.179213	0.293997
1	0.001	0.996	27.1	-1	-1	0.711877	0.708752	0.13582
1	0.009	0.253	24.1	1	1	0.356923	0.336095	0.568809
1	1	0.001	9.545	0	0	0.0964649	0.0941637	0.201348
1	1	0.001	9.545	0	0	0.0964649	0.0941637	0.201348
1	0.018	0.922	25	0	0	0.455314	0.400713	0.408301
1	0.067	0.018	24.2	0	0	0.251166	0.252961	0.41003
1	0.434	0.057	23.1	0	0	0.135827	0.135669	0.177279
1	0.249	0.253	16.21	0	0	0.282404	0.291513	0.355591
1	0.03	0.034	14.49	-2	-2	0.197897	0.215428	0.0754284
1	0.259	0.001	6.306	-2	-2	0.128829	0.128584	0.0502931
1	0.473	0.01	7.911	-2	-2	0.124978	0.126469	0.0426908
1	0.001	0.997	34	0	0	0.719199	0.627008	0.652769
1	0.001	0.521	35	0	0	0.429842	0.442105	0.606667
1	0.001	0.913	35	0	0	0.611768	0.494723	0.602736
1	0.191	0.015	25.4	0	0	0.185055	0.238978	0.29586
1	0.084	0.853	32	6	6	0.412233	0.514731	0.945388
1	0.078	0.164	23.4	0	0	0.339793	0.306461	0.382788
1	0	1	34	2	2	0.746758	0.75724	0.826029
1	0	1	34	2	2	0.746758	0.75724	0.826029
1	0.006	0.939	32	0	0	0.479862	0.522816	0.550345
1	0.002	0.481	24.2	0	0	0.468596	0.459358	0.564629
1	0	1	27.7	2	2	0.813266	0.815955	0.851606
1	0.003	0.962	27.1	0	0	0.519923	0.536946	0.604281
1	0.001	0.997	26.7	0	0	0.718689	0.711257	0.688857
1	0.052	0.999	24.4	2	2	0.511619	0.544233	0.679626
1	0.052	0.999	24.4	2	2	0.511619	0.544233	0.679626
1	0	1	34	2	2	0.746758	0.75724	0.826029
1	0.003	1	32	2	2	0.704624	0.721009	0.795863
1	0	1	33	2	2	0.779431	0.787184	0.824288
1	0.003	0.974	33	0	0	0.538354	0.538151	0.599508
1	0.008	0.99	29.1	0	0	0.575912	0.561356	0.533864
1	0	1	26	5	5	0.807032	0.842743	0.970332
1	0	1	26	5	5	0.807032	0.842743	0.970332
1	0.131	0.009	9.016	-2	-2	0.154338	0.155891	0.0519521
1	0.395	0.001	6.135	-2	-2	0.120021	0.121787	0.0488487
1	0.468	0.535	18.63	1	1	0.278213	0.303046	0.375071
1	0.13	0	10.28	-2	-2	0.132477	0.137513	0.0474421
1	0	0.612	23.5	2	2	0.634987	0.686748	0.83466
1	0	0.992	25.5	-3	-3	0.746978	0.742872	0.714084
1	0.543	0	0.034	-3	-3	0.106785	0.116675	0.108375
1	0.005	0.121	20.8	2	2	0.349804	0.401264	0.598841
1	0.188	0.003	7.885	-2	-2	0.131131	0.136282	0.0510232
1	0.007	0.031	21.5	-3	-3	0.323964	0.337288	0.262081
1	0.034	0.272	24.2	-3	-3	0.348934	0.359614	0.306699
1	0.001	0.911	27.6	2	2	0.612684	0.647413	0.824405
1	0.076	0.001	0.011	-2	-2	0.201191	0.216881	0.0580703
1	0.385	0	0.001	-2	-2	0.111676	0.11384	0.041257
1	0.032	0.05	4.506	-3	-3	0.243063	0.255901	0.166223
1	0.088	0.01	2.358	-3	-3	0.151807	0.158861	0.19037
1	0.091	0	1.535	-2	-2	0.160219	0.160293	0.0502946
1	0.505	0	7.109	-2	-2	0.102905	0.107359	0.0402775
1	0.042	0.3	21	0	0	0.277947	0.308335	0.385639
1	0.09	0	9.222	0	0	0.132645	0.142911	0.287
1	0.001	0.565	28.1	-2	-2	0.597538	0.568599	0.303343
1	0.021	0.138	7.976	-2	-2	0.274484	0.261382	0.0582986
1	0.001	0.999	26.8	-2	-2	0.743523	0.708823	0.56329
1	0.001	0.996	24.6	-1	-1	0.703957	0.70807	0.068798
1	0.202	0	0.077	-2	-2	0.175709	0.168598	0.0481372
1	0.617	0	7.388	-2	-2	0.0947377	0.0977033	0.0378575
1	0.227	0.115	12.01	1	1	0.179653	0.188178	0.400254
1	0.089	0.112	14.36	-2	-2	0.216753	0.208634	0.0631973
1	0.17	1	23.7	-2	-2	0.401429	0.421758	0.15608
1	0.004	0.027	23.6	-2	-2	0.278979	0.252568	0.0842084
1	0.214	0.999	24.5	1	1	0.455309	0.4691	0.53817
1	0.333	0.001	0.029	1	1	0.155003	0.169673	0.376581
1	0.01	0.36	23.1	1	1	0.352888	0.445993	0.55645
1	0	0.999	25.4	-2	-2	0.774877	0.735148	0.531186
1	0	0.999	25.6	-1	-1	0.78204	0.755643	0.123996
1	0.002	0.084	17.6	-2	-2	0.324542	0.35032	0.0623342
1	0.005	0.994	29.3	-2	-2	0.592711	0.582235	0.423346
1	0.064	0.915	22.8	-2	-2	0.421252	0.410609	0.209936
1	0.132	0.708	23	1	1	0.31286	0.345654	0.491401
1	0.003	0.932	23.8	-2	-2	0.473858	0.497752	0.267809
1	0.096	0.992	22.4	-2	-2	0.49777	0.399328	0.151762
1	0.835	0.004	0.007	-2	-2	0.129691	0.127681	0.0318271
1	0	0.987	24.5	-2	-2	0.75724	0.72155	0.370625
1	0.38	0.675	17.42	-2	-2	0.301314	0.312718	0.122864
1	0.957	0.001	0.001	-2	-2	0.137172	0.128898	0.0306285
1	0.002	0.583	25	-2	-2	0.547613	0.504047	0.246271
1	0.005	0.888	22.3	1	1	0.366997	0.286849	0.587193
1	0.001	1	25	4	4	0.804367	0.759353	0.948957
1	0.139	0.953	20.6	-1	-1	0.353897	0.405487	0.0516595
1	0.559	0.065	19.69	0	0	0.159448	0.162489	0.205038
1	0.003	0.847	33	1	1	0.50637	0.53053	0.661596
1	0	0.999	33	3	3	0.751466	0.724311	0.923177
1	0.021	0.998	29.4	1	1	0.624483	0.596493	0.649083
1	0	1	35	5	5	0.717593	0.73067	0.966515
1	0.177	0.909	33	1	1	0.437978	0.461734	0.534442
1	0.177	0.909	33	1	1	0.437978	0.461734	0.534442
1	0.26	0.122	23.9	2	2	0.234282	0.224808	0.420596
1	0.26	0.122	23.9	2	2	0.234282	0.224808	0.420596
1	0.021	0.209	23.3	0	0	0.337565	0.337696	0.397879
1	0	0.978	29.9	0	0	0.708557	0.709225	0.650027
1	0	0.978	29.9	0	0	0.708557	0.709225	0.650027
1	0.149	0.028	13.8	1	1	0.158514	0.174609	0.403045
1	0.005	0.227	21.4	-1	-1	0.368879	0.383947	0.0491597
1	0.001	1	27.8	1	1	0.785716	0.771063	0.721169
1	0.001	1	27.8	1	1	0.785716	0.771063	0.721169
1	0.001	0.974	27.4	-1	-1	0.643371	0.610791	0.119767
1	0	0.999	24.7	2	2	0.766434	0.754629	0.815161
1	0.039	0.039	15.27	-1	-1	0.178709	0.188696	0.0185042
1	0.001	0.258	23.8	-1	-1	0.578582	0.56907	0.0517496
1	0	0.998	26.2	1	1	0.769862	0.746705	0.773129
1	0	0.998	25.9	1	1	0.767079	0.74657	0.770071
1	0	0.998	26.2	-1	-1	0.769862	0.746705	0.135559
1	0.001	0.993	26.8	2	2	0.718545	0.732117	0.823807
1	0.001	0.993	26.8	2	2	0.718545	0.732117	0.823807
1	0	0.995	26.2	1	1	0.769489	0.750419	0.77271
1	0.003	1	19.09	1	1	0.657882	0.624748	0.584146
1	0.001	0.971	23.1	2	2	0.614669	0.576728	0.762069
1	0.005	0.974	23.7	0	0	0.510407	0.532364	0.517492
1	0.001	0.996	25.3	3	3	0.724318	0.731995	0.921556
1	0.001	0.908	25.6	2	2	0.581063	0.648356	0.825593
1	0.023	0.192	22.9	2	2	0.295361	0.353585	0.600259
1	0	0.947	27.5	2	2	0.700128	0.69944	0.825082
1	0	0.991	23.9	2	2	0.703999	0.744962	0.794331
1	0.021	1	24.7	2	2	0.587305	0.622901	0.737789
1	0.001	0.915	25.8	1	1	0.630357	0.595653	0.704279
1	0.048	0.989	25.5	0	0	0.464018	0.463406	0.516881
1	0.057	0.123	11.36	-1	-1	0.240865	0.228085	0.0181129
1	0.001	1	26	-1	-1	0.797858	0.765923	0.12871
1	0.534	0.855	4.982	2	2	0.208528	0.166528	0.308546
1	0.024	0.024	22.8	1	1	0.23126	0.221016	0.459651
1	0.207	0.088	17.57	2	2	0.19298	0.203779	0.464678
1	0.001	0.87	29.4	2	2	0.522416	0.576737	0.812065
1	0.001	0.962	24.5	2	2	0.68133	0.674742	0.822833
1	0.436	0.062	6.069	1	1	0.155229	0.155751	0.278083
1	0.002	0.994	26.2	2	2	0.64824	0.638616	0.759976
1	0.002	0.994	26.2	2	2	0.64824	0.638616	0.759976
1	0.001	0.994	25.8	0	0	0.713872	0.710472	0.697302
1	0	0.998	26.9	3	3	0.766812	0.794452	0.916091
1	0	0.997	25.6	2	2	0.758079	0.754988	0.832206
1	0	0.998	27.1	3	3	0.76577	0.792704	0.916094
1	0	0.998	27.1	3	3	0.76577	0.792704	0.916094
1	0.001	0.999	29.9	1	1	0.729802	0.709629	0.669826
1	0	0.999	29.3	2	2	0.757194	0.747225	0.827767
1	0	1	28.8	3	3	0.80881	0.832989	0.919976
1	0	1	30	3	3	0.797441	0.821349	0.924508
1	0	1	27.2	3	3	0.817937	0.837903	0.916984
1	0	1	27.4	3	3	0.814629	0.837247	0.917378
1	0.001	0.997	24.6	1	1	0.703591	0.705597	0.746968
1	0	0.997	26	1	1	0.755577	0.761969	0.76958
1	0	0.998	26.3	3	3	0.769165	0.766297	0.917089
1	0	0.999	26.5	3	3	0.781668	0.77272	0.918313
1	0	0.998	27.3	3	3	0.765474	0.766872	0.916213
1	0.002	0.999	27.7	2	2	0.66311	0.681478	0.814008
1	0.002	0.999	27.7	2	2	0.66311	0.681478	0.814008
1	0.001	0.999	29.4	2	2	0.736893	0.716228	0.829404
1	0	0.998	28.6	0	0	0.750102	0.751248	0.704244
1	0	0.998	26.2	3	3	0.769862	0.795182	0.917253
1	0	0.998	28.3	3	3	0.762639	0.768387	0.917956
1	0	0.998	27.1	3	3	0.76577	0.792704	0.916094
1	0	1	28.9	3	3	0.807638	0.831355	0.919808
1	0	1	28.9	3	3	0.807638	0.831355	0.919808
1	0	0.992	26.2	0	0	0.747276	0.742736	0.701944
1	0	0.995	27	0	0	0.771743	0.75255	0.716264
1	0	0.998	28.7	0	0	0.756958	0.753303	0.706294
1	0	0.998	26.8	3	3	0.766701	0.794045	0.916025
1	0	0.998	27.8	3	3	0.769047	0.789179	0.916438
1	0	0.998	27.8	3	3	0.769047	0.789179	0.916438
1	0	0.998	26.8	3	3	0.766701	0.794045	0.916025
1	0	0.998	28.2	3	3	0.758775	0.755053	0.91805
1	0.001	0.994	26.5	1	1	0.71147	0.710608	0.748692
1	0.004	0.998	25.4	1	1	0.619532	0.625663	0.670236
1	0	0.998	28.2	2	2	0.758775	0.759083	0.836672
1	0	0.992	27.3	2	2	0.747484	0.742347	0.832675
1	0	0.992	27.8	3	3	0.749797	0.744711	0.919053
1	0	0.992	27.8	3	3	0.749797	0.744711	0.919053
1	0	0.998	27.7	3	3	0.771042	0.768713	0.917499
1	0.001	0.989	25.7	3	3	0.700542	0.705352	0.925203
1	0.001	0.989	28.7	1	1	0.697743	0.678266	0.74416
1	0	0.999	32	2	2	0.751534	0.747928	0.823912
1	0	1	24.4	3	3	0.776268	0.828437	0.912877
1	0.002	0.982	24.7	1	1	0.548448	0.577512	0.658041
1	0	0.175	25.4	2	2	0.62261	0.653662	0.820383
1	0	0.175	25.4	2	2	0.62261	0.653662	0.820383
1	0.286	0.688	21.1	0	0	0.300695	0.32315	0.382475
1	0.009	0.992	25.5	0	0	0.537547	0.541183	0.542519
1	0.002	0.998	25.5	0	0	0.676504	0.676883	0.641509
1	0	0.946	26.4	3	3	0.701794	0.770202	0.89719
1	0	0.027	23.8	3	3	0.676915	0.724005	0.911651
1	0	0.929	27.3	3	3	0.705307	0.758668	0.90209
1	0	0.489	25.2	3	3	0.679167	0.726689	0.902938
1	0.003	0.999	25.4	0	0	0.6408	0.665675	0.614974
1	0	0.876	28.9	2	2	0.66627	0.700684	0.823596
1	0	1	27.9	1	1	0.81285	0.795185	0.755266
1	0	0.999	30	1	1	0.746637	0.761734	0.765453
1	0	1	29	1	1	0.804271	0.789991	0.745729
1	0	0.999	28	1	1	0.762151	0.772015	0.77298
1	0	0.998	34	1	1	0.612181	0.647177	0.751113
1	0	0.998	34	1	1	0.612181	0.647177	0.751113
1	0	0.992	24.4	1	1	0.709993	0.73436	0.752716
1	0	0.998	27.6	1	1	0.767866	0.771868	0.775665
1	0	0.992	24.4	1	1	0.709993	0.73436	0.752716
1	0	0.999	29.2	1	1	0.759421	0.762489	0.758343
1	0	0.997	26.1	0	0	0.756185	0.754491	0.696152
1	0	0.999	28.8	3	3	0.747434	0.808405	0.919146
1	0	0.999	28.6	3	3	0.739765	0.804446	0.91825
1	0	0.999	35	1	1	0.714658	0.700669	0.760035
1	0	0.999	34	1	1	0.703054	0.7269	0.752753
1	0	0.999	34	1	1	0.703054	0.7269	0.752753
1	0	0.999	35	1	1	0.714658	0.700669	0.760035
1	0	0.999	33	1	1	0.751466	0.758311	0.755516
1	0	0.999	34	1	1	0.703054	0.7269	0.752753
1	0	0.999	34	1	1	0.703054	0.7269	0.752753
1	0	1	27.3	2	2	0.81651	0.796278	0.851868
1	0	1	27.3	2	2	0.81651	0.796278	0.851868
1	0	1	28.5	2	2	0.79819	0.788032	0.816417
1	0	0.999	33	1	1	0.751466	0.758311	0.755516
1	0	0.999	23.6	3	3	0.75406	0.729398	0.894312
1	0.035	0.028	14.25	1	1	0.195854	0.209526	0.48838
1	0.14	0.004	8.806	-1	-1	0.130319	0.135677	0.0150572
1	0.206	0.003	12.77	0	0	0.126903	0.139324	0.208078
1	0.167	0.002	20	0	0	0.131321	0.137266	0.24031
1	0.018	0.305	24.8	-4	-4	0.359987	0.314933	0.588288
1	0.17	0.974	24.7	3	3	0.401047	0.461489	0.859957
1	0.001	0.972	27.1	1	1	0.63525	0.602198	0.726683
1	0.002	0.99	25.6	2	2	0.584474	0.552453	0.749328
1	0	0.963	26.8	4	4	0.729656	0.73147	0.952595
1	0.009	0.764	26.3	1	1	0.468989	0.4422	0.622626
1	0	1	34	1	1	0.746758	0.753434	0.752807
1	0.001	1	34	1	1	0.6964	0.717153	0.65114
1	0.001	1	34	1	1	0.6964	0.717153	0.65114
1	0.12	0.798	24.4	1	1	0.376311	0.382793	0.521697
1	0	1	31	2	2	0.802378	0.794548	0.820114
1	0	1	34	-1	-1	0.746758	0.720677	0.22831
1	0.07	0.999	31	-1	-1	0.560033	0.578643	0.0954209
1	0	1	33	-2	-2	0.779431	0.764678	0.629896
1	0.001	0.999	32	2	2	0.713846	0.748091	0.827961
1	0.002	1	32	0	0	0.709286	0.707856	0.649475
1	0.002	1	32	0	0	0.709286	0.707856	0.649475
1	0.007	0.945	33	0	0	0.480708	0.517505	0.556104
1	0.18	0.126	22.1	0	0	0.214494	0.203729	0.359186
1	0.763	0.001	0.85	1	1	0.11814	0.125576	0.307613
1	0	0.998	28.1	2	2	0.767948	0.770234	0.831671
1	0.001	1	33	2	2	0.745849	0.75243	0.82551
1	0.001	0.826	33	-3	-3	0.527261	0.492801	0.523047
1	0.13	0.947	28.6	-2	-2	0.4535	0.410953	0.214309
1	0	0.987	24.1	2	2	0.687293	0.678724	0.794007
1	0.031	0.297	23.4	1	1	0.351906	0.339085	0.551795
1	0.065	0.933	25.9	-2	-2	0.42482	0.39837	0.185108
1	0.001	0.988	32	-5	-5	0.649181	0.638183	0.79581
1	0.329	0.001	16.61	-3	-3	0.100592	0.0868224	0.0897374
1	0.001	0.774	25.3	2	2	0.610062	0.614018	0.804161
1	0.002	0.985	33	2	2	0.563212	0.552894	0.724383
1	0.001	0.991	28.7	0	0	0.721016	0.715978	0.690169
1	0.001	0.642	25.2	-2	-2	0.616548	0.564826	0.284086
1	0.265	0.1	17.13	-1	-1	0.172617	0.166192	0.011731
1	0.001	0.926	26.4	3	3	0.626514	0.64717	0.914047
1	0	0.757	27.8	4	4	0.684332	0.750903	0.956216
1	0	0.995	25.1	2	2	0.749479	0.752331	0.824146
1	0.041	0.303	18.8	3	3	0.283044	0.326878	0.851786
1	0.066	0.899	23.9	3	3	0.433894	0.460796	0.868775
1	0.138	0.271	16.28	3	3	0.26168	0.267347	0.711791
1	0	0.997	34	1	1	0.604605	0.653922	0.752396
1	0	0.997	34	1	1	0.604605	0.653922	0.752396
1	0.091	0.15	26.5	0	0	0.255984	0.275338	0.358447
1	0.404	0.015	24.1	0	0	0.186355	0.186141	0.197025
1	0.404	0.015	24.1	0	0	0.186355	0.186141	0.197025
1	0.004	0.922	27.6	0	0	0.510439	0.485247	0.572618
1	0.006	0.922	27	0	0	0.521543	0.457129	0.506369
1	0.001	0.996	24.9	0	0	0.67872	0.672413	0.677433
1	0.354	0.903	27.3	1	1	0.391961	0.470016	0.506891
1	0.354	0.903	27.3	1	1	0.391961	0.470016	0.506891
1	0.071	0.531	25.7	-2	-2	0.292649	0.293816	0.116845
1	0.025	0.682	26.2	1	1	0.385081	0.471695	0.578095
1	0.001	0.786	25.4	0	0	0.552124	0.529577	0.569407
1	0	1	32	1	1	0.785613	0.782463	0.754907
1	0	1	32	1	1	0.785613	0.782463	0.754907
1	0	1	29.1	1	1	0.789283	0.788607	0.747817
1	0	1	29.1	1	1	0.789283	0.788607	0.747817
1	0	1	26.2	1	1	0.811952	0.795243	0.746178
1	0	0.999	26.8	0	0	0.782326	0.753928	0.708919
1	0.005	0.991	28.3	-2	-2	0.595634	0.563204	0.361833
1	0	1	27.2	-2	-2	0.817937	0.780859	0.617248
1	0.001	0.99	28.9	0	0	0.719773	0.698638	0.690437
1	0.27	0.954	27.6	0	0	0.440283	0.373592	0.512088
1	0.015	0.992	34	-2	-2	0.533543	0.542079	0.415169
1	0.001	0.994	32	0	0	0.649103	0.653109	0.664641
1	0.001	0.994	32	0	0	0.649103	0.653109	0.664641
1	0	1	27.9	1	1	0.81285	0.795185	0.755266
1	0	1	34	1	1	0.746758	0.753434	0.752807
1	0	0.999	32	1	1	0.751534	0.758282	0.757618
1	0.001	0.789	32	1	1	0.532162	0.534557	0.681903
1	0.001	0.789	32	1	1	0.532162	0.534557	0.681903
1	0.001	0.977	29.8	1	1	0.625949	0.642734	0.685089
1	0.001	0.983	29.5	1	1	0.645365	0.65926	0.708559
1	0	1	27.9	-2	-2	0.81285	0.779828	0.615272
1	0	0.997	34	-2	-2	0.604605	0.573225	0.308092
1	0.001	0.999	31	1	1	0.744074	0.711323	0.663995
1	0	1	31	1	1	0.802378	0.786347	0.757085
1	0.001	0.996	29.9	1	1	0.703653	0.705038	0.740715
1	0.001	0.996	29.9	1	1	0.703653	0.705038	0.740715
1	0.002	0.542	25.7	0	0	0.510845	0.515134	0.601706
1	0.016	0.082	31	0	0	0.298169	0.298668	0.381963
1	0.001	0.996	31	0	0	0.710715	0.696022	0.663786
1	0.001	1	29.2	1	1	0.730978	0.702534	0.681184
1	0	1	31	0	0	0.802378	0.772119	0.709233
1	0	1	33	2	2	0.779431	0.781664	0.824288
1	0	0.949	27.6	1	1	0.661466	0.693122	0.704525
1	0	0.977	29	1	1	0.688444	0.719693	0.736043
1	0.001	0.711	26.4	0	0	0.606632	0.573778	0.666364
1	0	1	33	1	1	0.779431	0.781664	0.752414
1	0	0.933	28.4	0	0	0.691722	0.677154	0.653701
1	0	0.992	29.5	1	1	0.704347	0.721523	0.757388
1	0	0.96	28.7	0	0	0.659525	0.683374	0.637217
1	0	1	32	1	1	0.785613	0.782463	0.754907
1	0	1	28.7	1	1	0.801658	0.789397	0.751464
1	0	1	29.5	1	1	0.79454	0.787378	0.753681
1	0	1	26.2	0	0	0.811952	0.747262	0.697932
1	0	1	26.2	0	0	0.811952	0.747262	0.697932
1	0	1	27	0	0	0.820633	0.782236	0.719345
1	0	1	29.6	0	0	0.792405	0.7855	0.709528
1	0	1	27.8	0	0	0.813322	0.797268	0.720055
1	0	1	28.2	1	1	0.821681	0.795379	0.756485
1	0	1	34	-2	-2	0.746758	0.681967	0.47926
1	0	1	32	1	1	0.785613	0.782463	0.754907
1	0	1	32	1	1	0.785613	0.782463	0.754907
1	0	0.786	32	-2	-2	0.6457	0.610315	0.28095
1	0	0.935	33	-2	-2	0.640887	0.561581	0.328879
1	0	0.877	33	-2	-2	0.643571	0.535055	0.21137
1	0	1	33	1	1	0.779431	0.781664	0.752414
1	0	1	29.6	-2	-2	0.792405	0.770283	0.626447
1	0	0.999	33	-2	-2	0.751466	0.690827	0.523896
1	0	1	31	1	1	0.802378	0.786347	0.757085
1	0	1	31	1	1	0.802378	0.786347	0.757085
1	0.002	0.995	23.3	-2	-2	0.543907	0.55568	0.42915
1	0.001	0.998	25.5	-2	-2	0.724892	0.684093	0.449587
1	0.001	0.999	34	0	0	0.70008	0.662349	0.647823
1	0	0.999	29.8	0	0	0.753416	0.732254	0.709125
1	0.001	0.994	26.9	1	1	0.703818	0.709414	0.748202
1	0.014	0.999	24.4	1	1	0.604887	0.572018	0.625142
1	0.014	0.999	24.4	1	1	0.604887	0.572018	0.625142
1	0	0.994	23	2	2	0.679198	0.722198	0.795717
1	0.203	0.013	10.9	1	1	0.135285	0.151799	0.386296
1	0.011	0.693	22.8	1	1	0.356271	0.387078	0.559618
1	0	1	27.8	2	2	0.813322	0.816027	0.851312
1	0.492	0.108	0.002	2	2	0.154495	0.158338	0.298727
1	0.637	0.002	0.003	0	0	0.122897	0.122753	0.210723
1	0.039	0.995	23.9	1	1	0.491247	0.505772	0.582504
1	0	0.999	27.4	0	0	0.797065	0.761748	0.714987
1	0.001	0.989	32	1	1	0.644381	0.669975	0.721846
1	0.002	0.989	29.1	1	1	0.557007	0.572889	0.678343
1	0.007	0.93	23.4	1	1	0.456257	0.47888	0.582847
1	0.583	0.119	14.09	0	0	0.176746	0.182926	0.23929
1	0	0.986	32	1	1	0.702493	0.666594	0.740209
1	0	0.944	32	1	1	0.636136	0.647175	0.732247
1	0	0.391	26.6	0	0	0.667533	0.663404	0.64739
1	0.021	0.012	24	0	0	0.212065	0.24145	0.374861
1	0.02	0.048	10.43	1	1	0.297609	0.28876	0.555768
1	0.001	0.999	29.7	2	2	0.701615	0.734013	0.821753
1	0	1	34	2	2	0.746758	0.75724	0.826029
1	0.001	1	33	2	2	0.745849	0.75243	0.82551
1	0	1	34	2	2	0.746758	0.75724	0.826029
1	0.001	1	33	2	2	0.745849	0.75243	0.82551
1	0	0.999	29.5	0	0	0.761536	0.739667	0.709161
1	0.001	0.998	29.7	1	1	0.697474	0.698837	0.749295
1	0	0.998	29.6	1	1	0.739587	0.732081	0.763686
1	0	0.998	28.3	1	1	0.762639	0.743731	0.774344
1	0.001	0.969	32	2	2	0.584665	0.607118	0.821213
1	0.001	0.989	26	1	1	0.692428	0.681619	0.735103
1	0.001	0.747	23.2	0	0	0.511714	0.54525	0.532825
1	0.001	0.747	23.2	0	0	0.511714	0.54525	0.532825
1	0	1	30	2	2	0.797441	0.796198	0.821262
1	0	1	30	2	2	0.797441	0.796198	0.821262
1	0	1	32	2	2	0.785613	0.790741	0.817883
1	0	1	28.6	2	2	0.79385	0.793782	0.823514
1	0	1	27	2	2	0.820633	0.816084	0.853267
1	0	1	25	2	2	0.799254	0.807598	0.835836
1	0	1	28.5	2	2	0.79819	0.789692	0.816417
1	0	1	31	2	2	0.802378	0.794548	0.820114
1	0	1	28.5	2	2	0.79819	0.789692	0.816417
1	0	1	28.1	2	2	0.824711	0.81755	0.845898
1	0.001	0.996	26.1	2	2	0.714375	0.713724	0.824009
1	0.04	1	26.2	2	2	0.610784	0.611979	0.734835
1	0.002	0.999	31	0	0	0.674293	0.62331	0.657952
1	0	0.991	26.5	2	2	0.747686	0.749614	0.832672
1	0.003	0.988	28.4	1	1	0.564864	0.565096	0.673331
1	0.001	0.994	28.5	0	0	0.698936	0.697476	0.688411
1	0	0.999	22.8	1	1	0.692768	0.71715	0.77443
1	0	0.994	25.8	0	0	0.755873	0.749229	0.706992
1	0	1	29	1	1	0.804271	0.792009	0.745729
1	0	1	32	0	0	0.785613	0.773424	0.706213
1	0	1	29.3	0	0	0.778931	0.782923	0.709109
1	0.004	1	34	0	0	0.699787	0.617057	0.595793
1	0.089	0.999	27.1	0	0	0.568718	0.567676	0.547094
1	0	0.999	28.3	1	1	0.767125	0.745408	0.772249
1	0	0.999	29	1	1	0.741123	0.737706	0.757292
1	0	0.991	24.4	2	2	0.716392	0.742563	0.814582
1	0	1	25.3	2	2	0.809704	0.792416	0.849038
1	0	0.999	27.6	1	1	0.807525	0.764027	0.775663
1	0	1	29.3	1	1	0.778931	0.782923	0.746114
1	0.002	0.953	24.6	0	0	0.591174	0.526758	0.550652
1	0.002	0.96	28.7	0	0	0.534665	0.553334	0.612988
1	0.004	0.996	25.7	0	0	0.619809	0.603173	0.611357
1	0.006	0.901	31	0	0	0.452783	0.448106	0.486688
1	0.031	0.999	25	0	0	0.592718	0.554045	0.5431
1	0.16	0.999	27.5	1	1	0.573503	0.532805	0.608373
1	0.076	0.999	25.3	1	1	0.508609	0.484091	0.564088
1	0.681	0.027	10.98	1	1	0.142443	0.166847	0.306539
1	0.039	0.747	33	0	0	0.397244	0.377056	0.434568
1	0.051	0.81	31	0	0	0.428425	0.402477	0.47819
1	0.082	0.308	23.9	1	1	0.319271	0.328932	0.480214
1	0.002	0.985	31	2	2	0.566286	0.559006	0.726238
1	0.004	0.994	25.7	1	1	0.610649	0.60014	0.669097
1	0.006	0.927	27.4	2	2	0.495887	0.500263	0.699553
1	0	1	24.1	2	2	0.721771	0.721942	0.79443
1	0.001	0.992	33	1	1	0.688171	0.700921	0.731153
1	0.001	0.994	27.5	1	1	0.705337	0.710855	0.749251
1	0	0.998	28.7	1	1	0.756958	0.753303	0.766574
1	0.001	0.992	33	1	1	0.688171	0.700921	0.731153
1	0.001	0.994	27.5	1	1	0.705337	0.710855	0.749251
1	0.001	0.999	29.4	1	1	0.736893	0.712938	0.685073
1	0.001	0.998	31	1	1	0.715366	0.703709	0.734263
1	0.001	0.999	29.4	1	1	0.736893	0.712938	0.685073
1	0.008	0.685	27.8	2	2	0.445381	0.49679	0.674877
1	0.001	0.949	29.7	2	2	0.592776	0.617643	0.814832
1	0	0.985	29.9	2	2	0.734367	0.739567	0.8275
1	0	0.999	27.4	2	2	0.797065	0.778004	0.836681
1	0	0.996	25.1	0	0	0.758407	0.746705	0.707866
1	0	0.999	27.4	0	0	0.797065	0.761748	0.714987
1	0	0.998	32	0	0	0.733699	0.706159	0.703727
1	0	1	27.7	0	0	0.813266	0.797342	0.719993
1	0	1	28	0	0	0.816261	0.795522	0.720166
1	0.003	0.988	27.2	2	2	0.570902	0.580081	0.733532
1	0.002	0.998	25.3	0	0	0.671753	0.606035	0.641935
1	0	1	27.1	0	0	0.81704	0.797191	0.718595
1	0	1	30	1	1	0.797441	0.78859	0.757355
1	0	1	34	1	1	0.746758	0.765103	0.752807
1	0	1	26.5	1	1	0.810012	0.794956	0.751523
1	0	1	30	1	1	0.797441	0.78859	0.757355
1	0	1	34	1	1	0.746758	0.765103	0.752807
1	0	1	34	1	1	0.746758	0.765103	0.752807
1	0.001	0.999	26.8	2	2	0.743523	0.712362	0.830156
1	0.001	0.999	26.8	2	2	0.743523	0.712362	0.830156
1	0	1	33	1	1	0.779431	0.784132	0.752414
1	0	1	27.5	1	1	0.814146	0.796396	0.755002
1	0.019	0.905	23.7	0	0	0.457026	0.434779	0.39846
1	0	1	24.7	1	1	0.805318	0.783023	0.740102
1	0	0.632	32	1	1	0.593465	0.603385	0.738128
1	0	0.999	28.3	0	0	0.767125	0.745408	0.719098
1	0	0.999	28.3	0	0	0.767125	0.745408	0.719098
1	0	1	29.8	0	0	0.79836	0.785851	0.709867
1	0	0.998	33	1	1	0.737712	0.705472	0.75915
1	0	0.999	34	0	0	0.703054	0.697205	0.706934
1	1	0.015	11.94	1	1	0.125891	0.161039	0.258311
1	0	0.014	26.8	1	1	0.730573	0.730187	0.805153
1	0.002	0.069	35	1	1	0.348025	0.411707	0.577507
1	0.018	0.796	35	1	1	0.415969	0.46331	0.635947
1	0.001	0.955	34	2	2	0.536711	0.616327	0.839414
1	0.001	0.938	34	2	2	0.492795	0.55854	0.82364
1	0	1	34	2	2	0.746758	0.75724	0.826029
1	0	1	34	2	2	0.746758	0.75724	0.826029
1	0	0.873	34	1	1	0.606408	0.666328	0.731697
1	0	0.999	34	1	1	0.703054	0.742052	0.752753
1	0	0.939	32	1	1	0.645495	0.678219	0.73286
1	0	0.998	34	2	2	0.612181	0.645353	0.83438
1	0.001	0.105	25	1	1	0.553025	0.546217	0.613676
1	0.001	0.105	25	1	1	0.553025	0.546217	0.613676
1	0.001	0.96	33	1	1	0.564871	0.603334	0.692856
1	0	0.998	32	1	1	0.733699	0.706159	0.7612
1	0	0.998	33	1	1	0.737712	0.705472	0.75915
1	0	0.732	32	0	0	0.641818	0.617322	0.658129
1	0	0.77	29.1	0	0	0.647487	0.628693	0.67042
1	0	0.77	29.1	0	0	0.647487	0.628693	0.67042
1	0	0.089	26.4	1	1	0.688391	0.695216	0.771548
1	0	0.994	29.1	1	1	0.730153	0.731571	0.754802
1	0.008	0.015	23.7	0	0	0.344491	0.355302	0.503168
1	0.002	0.096	32	2	2	0.335085	0.407735	0.590808
1	0.001	0.248	31	0	0	0.510405	0.513967	0.628062
1	0.001	0.942	34	2	2	0.526858	0.593601	0.825941
1	0	0.938	32	2	2	0.647207	0.683594	0.829032
1	0.006	0.919	25.4	0	0	0.468415	0.43195	0.500255
1	0.006	0.919	25.4	0	0	0.468415	0.43195	0.500255
1	0.004	0.347	28.7	0	0	0.409465	0.40146	0.498974
1	0	0.993	32	2	2	0.680561	0.712525	0.817298
1	0	0.928	29.1	1	1	0.669352	0.669939	0.725054
1	0	0.848	23.4	1	1	0.589617	0.620254	0.698269
1	0.001	0.716	25.9	1	1	0.616685	0.587863	0.678405
1	0.003	0.745	31	0	0	0.483977	0.497045	0.58145
1	0.001	0.849	33	2	2	0.531092	0.581575	0.820188
1	0.002	0.954	33	2	2	0.547054	0.547925	0.745405
1	0.001	0.097	28.5	1	1	0.442075	0.464973	0.656958
1	0	0.975	34	0	0	0.668837	0.650632	0.640927
1	0.078	0.978	24.8	1	1	0.50575	0.44725	0.574019
1	0	0.995	34	1	1	0.65512	0.675356	0.755914
1	0	0.995	34	1	1	0.65512	0.675356	0.755914
1	0	0.997	31	1	1	0.749194	0.748506	0.769916
1	0	0.99	29.4	1	1	0.708249	0.725791	0.757651
1	0.002	0.187	32	1	1	0.414231	0.463576	0.610067
1	0.002	0.187	32	1	1	0.414231	0.463576	0.610067
1	0	0.724	35	1	1	0.450271	0.620704	0.716517
1	0.001	0.695	29.3	2	2	0.524884	0.599215	0.81534
1	0.002	0.993	32	1	1	0.584283	0.544725	0.649993
1	0.002	0.985	33	1	1	0.563212	0.552729	0.661931
1	0.002	0.993	25.6	1	1	0.628875	0.589293	0.682864
1	0.057	0.959	27.5	1	1	0.482177	0.442806	0.582727
1	0	0.998	34	1	1	0.612181	0.63321	0.751113
1	0	0.998	34	1	1	0.612181	0.63321	0.751113
1	0	0.998	35	2	2	0.633755	0.650183	0.839604
1	0	0.998	35	2	2	0.633755	0.650183	0.839604
1	0	1	33	2	2	0.779431	0.787184	0.824288
1	0	0.999	35	2	2	0.714658	0.679711	0.831695
1	0	1	35	2	2	0.717593	0.727841	0.827817
1	0	1	33	2	2	0.779431	0.787184	0.824288
1	0.043	0.358	25.6	0	0	0.303851	0.311988	0.389903
1	0.002	0.959	34	0	0	0.53684	0.541503	0.606259
1	0.016	0.997	27.9	1	1	0.590958	0.569804	0.619625
1	0.382	0.99	25.4	1	1	0.440876	0.453391	0.497736
1	0.016	0.997	27.9	1	1	0.590958	0.569804	0.619625
1	0.382	0.99	25.4	1	1	0.440876	0.453391	0.497736
1	0.019	0.951	26.7	0	0	0.520393	0.488119	0.556349
1	0.02	0.997	28.8	1	1	0.602114	0.591957	0.610416
1	0.001	0.992	26.8	1	1	0.729321	0.709623	0.745994
1	0.001	0.993	29.9	1	1	0.710646	0.696993	0.743148
1	0.017	0.998	29	1	1	0.612462	0.593282	0.636067
1	0.001	0.99	31	0	0	0.725518	0.692057	0.677153
1	0	0.997	27.4	0	0	0.763849	0.748518	0.71194
1	0.001	0.931	28.4	2	2	0.61102	0.644972	0.822285
1	0.003	0.858	25.9	2	2	0.55503	0.526373	0.732928
1	0.001	0.931	28.4	2	2	0.61102	0.644972	0.822285
1	0.001	0.976	34	0	0	0.648227	0.598294	0.643849
1	0.001	0.951	33	0	0	0.593873	0.582208	0.633325
1	0.001	0.39	28	2	2	0.478676	0.541681	0.812687
1	0	0.992	31	2	2	0.727357	0.73175	0.826384
1	0.001	0.949	32	1	1	0.578725	0.578081	0.6887
1	0	0.996	29.8	0	0	0.717853	0.730355	0.701851
1	0.001	0.87	33	2	2	0.535123	0.575824	0.82063
1	0.001	0.993	34	2	2	0.570828	0.638934	0.824977
1	0.001	0.87	33	2	2	0.535123	0.575824	0.82063
1	0.001	0.87	34	2	2	0.485901	0.567753	0.820982
1	0.001	0.993	34	2	2	0.570828	0.638934	0.824977
1	0.002	0.996	33	0	0	0.600803	0.539516	0.611741
1	0	0.997	33	1	1	0.721009	0.703572	0.760086
1	0.001	0.986	31	2	2	0.696848	0.672954	0.811419
1	0	0.993	27.8	2	2	0.744857	0.738363	0.833186
1	0.001	0.986	31	2	2	0.696848	0.672954	0.811419
1	0.001	0.993	26.3	1	1	0.722138	0.708315	0.748726
1	0	0.929	26.2	0	0	0.705743	0.706756	0.658632
1	0	0.831	25.3	0	0	0.682209	0.681995	0.681098
1	0.001	0.993	26	2	2	0.719158	0.73276	0.825057
1	0	0.996	28.5	2	2	0.736041	0.737984	0.802578
1	0	0.996	28.5	2	2	0.736041	0.737984	0.802578
1	0.001	0.978	29.5	0	0	0.622818	0.581429	0.639054
1	0.001	0.99	27.8	0	0	0.71969	0.702169	0.687615
1	0.001	0.978	29.5	0	0	0.622818	0.581429	0.639054
1	0.001	0.99	27.8	0	0	0.71969	0.702169	0.687615
1	0.097	0.988	23	1	1	0.481546	0.482546	0.574921
1	0.097	0.988	23	1	1	0.481546	0.482546	0.574921
1	0	0.967	28.8	1	1	0.692017	0.716323	0.749871
1	0	0.967	27.9	1	1	0.728352	0.726669	0.75062
1	0.001	0.996	34	2	2	0.6799	0.673272	0.831394
1	0.002	0.993	33	2	2	0.588002	0.58039	0.726936
1	0.001	0.999	33	2	2	0.730436	0.754591	0.839677
1	0	0.997	32	0	0	0.728738	0.701812	0.701355
1	0.06	0.954	34	0	0	0.475728	0.443015	0.535099
1	0.06	0.954	34	0	0	0.475728	0.443015	0.535099
1	0.002	0.996	27.5	1	1	0.662317	0.675575	0.688117
1	0.022	0.012	23.5	1	1	0.151195	0.182165	0.433285
1	1	0.946	17.68	0	0	0.287333	0.266109	0.313942
1	0	0.996	29.7	0	0	0.714037	0.731164	0.701626
1	0.001	0.986	28.2	0	0	0.689565	0.675517	0.679061
1	0.022	0.972	28	0	0	0.51392	0.495297	0.550104
1	0.022	0.972	28	0	0	0.51392	0.495297	0.550104
1	0.002	0.962	29.2	0	0	0.551462	0.552883	0.617466
1	0.001	0.999	32	2	2	0.713846	0.703912	0.827961
1	0.003	0.995	34	2	2	0.578792	0.600098	0.755739
1	0.017	0.991	27.5	1	1	0.575324	0.553781	0.613803
1	0.001	0.996	29.8	1	1	0.695963	0.697368	0.723092
1	0.001	0.996	29.8	1	1	0.695963	0.697368	0.723092
1	0	0.999	34	2	2	0.703054	0.729877	0.835332
1	0	1	32	2	2	0.785613	0.790741	0.817883
1	0	0.986	26.7	1	1	0.752878	0.722303	0.746367
1	0	0.986	27.6	1	1	0.756639	0.719526	0.74701
1	1	0.009	1.785	0	0	0.124099	0.132106	0.213535
1	0.004	0.993	26.4	0	0	0.590052	0.588568	0.613849
1	0	1	32	2	2	0.785613	0.790741	0.817883
1	0.005	0.995	27.5	1	1	0.589153	0.559112	0.629254
1	0.001	0.997	34	0	0	0.719199	0.681619	0.652769
1	0.001	0.997	34	0	0	0.719199	0.681619	0.652769
1	0	0.999	32	0	0	0.751534	0.725074	0.706437
1	0	0.998	33	1	1	0.737712	0.705472	0.75915
1	0	0.998	33	1	1	0.737712	0.705472	0.75915
1	0	1	34	2	2	0.746758	0.75724	0.826029
1	0	1	34	2	2	0.746758	0.75724	0.826029
1	0	0.995	34	1	1	0.65512	0.675356	0.755914
1	0	0.999	34	1	1	0.703054	0.742052	0.752753
1	0	0.998	31	1	1	0.753031	0.755024	0.768927
1	0.009	0.996	32	1	1	0.568622	0.55983	0.613419
1	0.002	0.998	33	0	0	0.620794	0.561574	0.613335
1	0.097	0.159	24.7	1	1	0.314394	0.346869	0.467791
1	0.055	0.946	24.9	0	0	0.468383	0.427518	0.508912
1	0.119	0.959	24.4	1	1	0.449074	0.44246	0.57117
1	0.119	0.959	24.4	1	1	0.449074	0.44246	0.57117
1	0.001	0.99	28.3	1	1	0.725257	0.702142	0.754988
1	0	0.997	33	0	0	0.721009	0.703572	0.702822
1	0	1	31	2	2	0.802378	0.794548	0.820114
1	0	0.989	27.2	0	0	0.734549	0.713289	0.722023
1	0.001	0.997	34	0	0	0.719199	0.681619	0.652769
1	0	0.996	27	0	0	0.774521	0.751974	0.717508
1	0.001	0.993	32	0	0	0.641341	0.643149	0.668021
1	0.001	0.993	32	0	0	0.641341	0.643149	0.668021
1	0	0.997	26.6	2	2	0.759574	0.760664	0.835103
1	0.045	0.993	26.7	1	1	0.52002	0.51043	0.577158
1	0	0.996	27.5	1	1	0.77215	0.757041	0.775242
1	0.557	0.986	23.1	0	0	0.442792	0.404545	0.395245
1	0.145	0.99	24.5	0	0	0.503637	0.452445	0.521103
1	0.004	0.978	24.9	1	1	0.557345	0.518556	0.647539
1	0.001	0.939	27.1	2	2	0.619593	0.638326	0.82046
1	0	0.997	28.9	0	0	0.742948	0.73673	0.704154
1	0	0.997	28.9	0	0	0.742948	0.73673	0.704154
1	0	0.943	26.4	0	0	0.715374	0.708374	0.662966
1	0	1	33	2	2	0.779431	0.787184	0.824288
1	0	1	34	2	2	0.746758	0.75724	0.826029
1	0	1	32	2	2	0.785613	0.790741	0.817883
1	0	1	33	2	2	0.779431	0.787184	0.824288
1	0	1	32	2	2	0.785613	0.790741	0.817883
1	0	1	32	2	2	0.785613	0.790741	0.817883
1	0	0.997	27.9	2	2	0.767909	0.765289	0.8346
1	0	0.995	32	2	2	0.733748	0.737002	0.83041
1	0	0.997	27.9	2	2	0.767909	0.765289	0.8346
1	0	0.998	28.5	2	2	0.752926	0.762085	0.817406
1	0	1	29.4	2	2	0.769035	0.794793	0.825101
1	0	0.986	24.1	1	1	0.693212	0.68658	0.74697
1	0	0.991	25.1	1	1	0.757477	0.741312	0.756661
1	0	0.986	24.1	1	1	0.693212	0.68658	0.74697
1	0	0.991	25.4	1	1	0.752416	0.739838	0.756414
1	0	0.997	26.7	1	1	0.759758	0.746973	0.774769
1	0	0.995	29.7	2	2	0.722875	0.734019	0.828055
1	0	0.999	29.7	2	2	0.75387	0.755392	0.825729
1	0	0.999	27.6	2	2	0.807525	0.779808	0.836967
1	0	0.998	26.6	2	2	0.769403	0.766816	0.83548
1	0	0.999	29.7	2	2	0.75387	0.755392	0.825729
1	0	0.999	27.6	2	2	0.807525	0.779808	0.836967
1	0	0.995	32	0	0	0.733748	0.697345	0.701068
1	0	0.993	31	0	0	0.720535	0.72749	0.69434
1	0	0.997	28	0	0	0.768202	0.750534	0.713782
1	0.001	0.995	34	0	0	0.666962	0.66915	0.661608
1	0.001	0.993	32	0	0	0.641341	0.643149	0.668021
1	0.004	0.993	29	0	0	0.580709	0.56493	0.593947
1	0.001	0.999	33	1	1	0.730436	0.704686	0.653555
1	0.008	0.995	27.1	1	1	0.571014	0.554681	0.611488
1	0	1	33	2	2	0.779431	0.787184	0.824288
1	0	1	29.5	2	2	0.79454	0.797644	0.825672
1	0.001	0.993	27.7	0	0	0.716927	0.704125	0.690765
1	0	1	26.5	2	2	0.810012	0.815835	0.853757
1	0	0.999	27.6	2	2	0.807525	0.779808	0.836967
1	0	0.999	26.9	1	1	0.781312	0.756533	0.774004
1	0	0.998	27.4	1	1	0.765758	0.747421	0.775964
1	0.008	0.995	26.8	0	0	0.574836	0.572889	0.540821
1	0.001	0.84	34	1	1	0.49066	0.564096	0.684822
1	0	0.998	29.3	0	0	0.740162	0.733768	0.707014
1	0.001	0.993	29.9	0	0	0.710646	0.696993	0.687377
1	0.008	0.995	33	1	1	0.567014	0.553439	0.613212
1	0.351	0.204	18.39	0	0	0.193387	0.18593	0.318031
1	0.009	0.997	26.6	0	0	0.582831	0.578302	0.547776
1	0.009	0.997	26.6	0	0	0.582831	0.578302	0.547776
1	0	0.998	26.8	0	0	0.766701	0.746349	0.709316
1	0	0.997	23.3	0	0	0.733944	0.706222	0.645879
1	0	0.999	26.4	0	0	0.781457	0.756795	0.704063
1	0.002	0.998	31	0	0	0.660467	0.615867	0.649185
1	0.001	0.993	33	0	0	0.672839	0.636042	0.67019
1	0.018	0.698	31	1	1	0.420715	0.421352	0.602974
1	0.001	0.989	31	0	0	0.710881	0.668156	0.672341
1	0	0.998	32	0	0	0.733699	0.706159	0.703727
1	0	0.999	33	0	0	0.751466	0.724311	0.707716
1	0	0.997	29.6	1	1	0.728561	0.732661	0.764262
1	0.001	0.989	23.6	1	1	0.598834	0.638802	0.703731
1	0	0.996	25.9	0	0	0.77295	0.751697	0.710211
1	0.002	0.747	29.8	1	1	0.50104	0.528007	0.64988
1	0	0.986	25.6	1	1	0.75427	0.731823	0.754055
1	0.002	0.817	26.5	0	0	0.575918	0.541367	0.610131
1	0.001	0.995	35	0	0	0.575088	0.499614	0.628832
1	0.047	0.999	26.8	0	0	0.615424	0.597559	0.543925
1	0	0.996	33	2	2	0.727679	0.741696	0.835057
1	0	0.996	33	2	2	0.727679	0.741696	0.835057
1	0	0.998	29	2	2	0.745595	0.760022	0.828836
1	0	0.991	31	1	1	0.735494	0.725193	0.764369
1	0	0.993	28.2	1	1	0.727382	0.737193	0.763908
1	0	0.949	26.3	0	0	0.671373	0.677952	0.634481
1	0.001	1	29.4	2	2	0.73174	0.747067	0.818349
1	0.001	0.989	26.5	0	0	0.687163	0.67684	0.687085
1	0	1	33	2	2	0.779431	0.787184	0.824288
1	0	1	33	2	2	0.779431	0.787184	0.824288
1	0.002	0.957	35	2	2	0.454702	0.520988	0.771263
1	0.002	0.957	35	2	2	0.454702	0.520988	0.771263
1	0.003	0.804	33	0	0	0.498399	0.507754	0.572616
1	0.001	0.998	32	2	2	0.680548	0.697589	0.819056
1	0.001	0.999	34	2	2	0.70008	0.709365	0.837026
1	0.001	0.999	29.5	2	2	0.737584	0.750393	0.830005
1	0.001	0.998	29.7	2	2	0.697474	0.70618	0.817115
1	0.002	1	35	2	2	0.675966	0.720782	0.806981
1	0.1	0.999	31	2	2	0.593419	0.638525	0.678256
1	0.001	1	33	2	2	0.745849	0.75243	0.82551
1	0.083	0.994	26.4	0	0	0.512024	0.51822	0.519103
1	0.003	0.993	33	0	0	0.542101	0.523528	0.571037
1	0.001	0.91	25.2	0	0	0.596452	0.593367	0.564649
1	0.001	0.943	29.7	0	0	0.600839	0.580442	0.6124
1	0.007	0.977	27.3	1	1	0.564984	0.54818	0.621316
1	0.001	0.996	31	1	1	0.710715	0.700922	0.737873
1	0.001	0.996	31	1	1	0.710715	0.700922	0.737873
1	0.24	0.999	25.4	0	0	0.427835	0.375575	0.419725
1	0.001	0.989	33	1	1	0.658495	0.605313	0.72211
1	0.011	0.999	29.9	0	0	0.662593	0.624708	0.585308
1	0	0.998	29.3	0	0	0.740162	0.733768	0.707014
1	0	0.999	31	0	0	0.773074	0.744045	0.709564
1	0.003	0.998	28.6	2	2	0.645939	0.692666	0.768752
1	0.347	0.114	11.78	0	0	0.158319	0.162065	0.268919
1	0	0.996	34	1	1	0.57851	0.625048	0.750957
1	0.093	0.891	24.1	1	1	0.402768	0.389238	0.503112
1	0.121	0.165	11.8	0	0	0.212097	0.21029	0.341658
1	0.1	0.965	24.8	1	1	0.518728	0.422723	0.585449
1	0	0.994	24.3	0	0	0.734851	0.727248	0.670644
1	0	0.994	24.3	0	0	0.734851	0.727248	0.670644
1	0.089	0.994	23.9	0	0	0.489868	0.434186	0.524947
1	0.008	0.073	6.387	-2	-2	0.415054	0.377991	0.100646
1	0.008	0.073	6.387	-2	-2	0.415054	0.377991	0.100646
1	0.001	0.991	25.7	-1	-1	0.725539	0.703724	0.137316
1	0.001	0.99	25.6	-1	-1	0.720418	0.708697	0.137172
1	0	0.994	26.8	0	0	0.753141	0.743939	0.709934
1	0.003	0.994	33	0	0	0.568473	0.519529	0.582847
1	0.005	0.974	29.5	-2	-2	0.549791	0.514123	0.286853
1	0.005	0.99	26.2	-1	-1	0.605308	0.565481	0.103215
1	0.005	0.99	26.2	-1	-1	0.605308	0.565481	0.103215
1	0.05	0.976	24.4	1	1	0.487082	0.49346	0.573474
1	0.05	0.976	24.4	1	1	0.487082	0.49346	0.573474
1	0.01	0.995	31	-2	-2	0.566276	0.566078	0.414407
1	0.025	0.961	23.5	-2	-2	0.444621	0.416483	0.191959
1	0.01	0.995	31	-2	-2	0.566276	0.566078	0.414407
1	0.335	0.397	26.4	0	0	0.289524	0.233561	0.368222
1	0.116	0.851	33	0	0	0.468174	0.416396	0.487818
1	0.335	0.397	26.4	0	0	0.289524	0.233561	0.368222
1	0	0.997	28.8	0	0	0.744739	0.734244	0.703819
1	0	0.997	32	0	0	0.728738	0.685653	0.701355
1	0.032	0.988	29	0	0	0.502856	0.422527	0.521538
1	0.055	0.985	24.6	-1	-1	0.503237	0.452664	0.0944351
1	0.055	0.985	24.6	-1	-1	0.503237	0.452664	0.0944351
1	0.004	1	34	1	1	0.699787	0.736078	0.683901
1	0.003	0.998	28.6	1	1	0.645939	0.633527	0.669375
1	0.004	0.979	28	0	0	0.560596	0.532678	0.59175
1	0.004	0.979	28	0	0	0.560596	0.532678	0.59175
1	0.07	0.978	26.8	1	1	0.492079	0.505811	0.589327
1	0.012	0.991	32	0	0	0.549057	0.534845	0.54844
1	0.01	0.998	28.6	1	1	0.609451	0.569766	0.634777
1	0.001	0.998	26.2	1	1	0.727587	0.715325	0.745659
1	0.047	0.917	28.1	-1	-1	0.426956	0.389563	0.0663238
1	0.041	0.979	32	-1	-1	0.491295	0.418758	0.0720701
1	0.041	0.979	32	-1	-1	0.491295	0.418758	0.0720701
1	0	0.997	28.4	0	0	0.75952	0.745679	0.714421
1	0.005	0.994	29.1	-2	-2	0.592502	0.581286	0.422005
1	0	0.946	25.5	0	0	0.717625	0.694828	0.658959
1	0.001	0.917	32	1	1	0.560572	0.592879	0.684944
1	0	0.999	27.4	1	1	0.797065	0.762161	0.775648
1	0	0.999	27.4	1	1	0.797065	0.762161	0.775648
1	0.003	0.999	27.4	0	0	0.662789	0.624326	0.628214
1	0.028	0.982	24.4	0	0	0.527652	0.425321	0.514319
1	0	0.993	31	-2	-2	0.720535	0.72749	0.458023
1	0	0.993	31	-2	-2	0.720535	0.72749	0.458023
1	0	0.986	31	-2	-2	0.731887	0.705029	0.429866
1	0	0.986	31	-2	-2	0.731887	0.705029	0.429866
1	0.001	0.996	31	0	0	0.710715	0.696022	0.663786
1	0.003	0.528	23.9	0	0	0.457592	0.416916	0.529157
1	0.003	0.528	23.9	0	0	0.457592	0.416916	0.529157
1	0.005	0.999	31	-2	-2	0.645123	0.583075	0.370359
1	0.056	0.998	34	-2	-2	0.533519	0.513517	0.296139
1	0.007	0.999	29.5	1	1	0.653391	0.634601	0.655956
1	0.007	0.999	29.5	1	1	0.653391	0.634601	0.655956
1	0.001	0.999	35	-1	-1	0.622856	0.579929	0.139261
1	0	0.998	34	-1	-1	0.612181	0.63321	0.144189
1	0	0.999	35	-1	-1	0.714658	0.72594	0.262488
1	0.001	0.999	35	-1	-1	0.622856	0.579929	0.139261
1	0.001	0.997	35	-1	-1	0.554105	0.552835	0.135891
1	0.001	0.997	35	-1	-1	0.554105	0.552835	0.135891
1	0.002	0.998	34	-2	-2	0.670196	0.581715	0.400794
1	0.001	0.957	28.7	-1	-1	0.61492	0.589322	0.082508
1	0	0.999	27.5	1	1	0.80624	0.763557	0.775475
1	0	0.999	27.5	1	1	0.80624	0.763557	0.775475
1	0.004	0.996	26	-2	-2	0.581782	0.581791	0.3571
1	0.029	0.979	23.1	0	0	0.470536	0.403522	0.488122
1	0.006	0.984	24.7	-2	-2	0.500716	0.463481	0.278536
1	0	0.999	34	-1	-1	0.703054	0.697205	0.143102
1	0	0.999	34	-1	-1	0.703054	0.697205	0.143102
1	0.007	0.997	25.1	-1	-1	0.536118	0.536852	0.117715
1	0.001	0.999	27.9	0	0	0.729812	0.71038	0.684196
1	0.004	0.976	28.5	0	0	0.552907	0.537575	0.604532
1	0.036	0.656	16.49	-1	-1	0.29847	0.308947	0.0570809
1	0.004	0.975	23.2	0	0	0.531456	0.48009	0.558532
1	0.001	0.997	25.5	-1	-1	0.722681	0.711694	0.130095
1	0.001	0.997	25.5	-1	-1	0.722681	0.711694	0.130095
1	0.001	0.977	29.7	-2	-2	0.615927	0.598742	0.358086
1	0.245	0.628	11.92	2	2	0.270891	0.28654	0.483432
1	0.003	0.021	24.2	0	0	0.340337	0.355173	0.52243
1	0.005	0.628	25.7	-2	-2	0.419171	0.433868	0.226931
1	0.147	0.497	12.59	-2	-2	0.29153	0.280855	0.0848398
1	0.147	0.497	12.59	-2	-2	0.29153	0.280855	0.0848398
1	0.011	0.994	26.9	2	2	0.581576	0.561103	0.723405
1	0	0.995	27.1	-1	-1	0.771666	0.750759	0.145915
1	0.014	0.989	28.4	0	0	0.565608	0.549992	0.543174
1	0	1	25.3	-1	-1	0.809704	0.780689	0.214084
1	0.003	0.959	32	-1	-1	0.514153	0.525801	0.0592195
1	0.002	0.921	25.4	0	0	0.543739	0.539682	0.580924
1	0.002	0.921	25.4	0	0	0.543739	0.539682	0.580924
1	0	0.998	28	3	3	0.768644	0.777086	0.919133
1	0.428	0.001	0.002	-2	-2	0.145401	0.130996	0.0345367
1	0.305	0.153	0.814	-1	-1	0.143766	0.13221	0.0189497
1	0.172	0.022	11.24	-1	-1	0.133421	0.158439	0.0156866
1	0	0.999	33	1	1	0.751466	0.724311	0.755516
1	0.777	0.008	1.111	1	1	0.118909	0.124261	0.269349
1	0.008	0.664	21.3	4	4	0.378741	0.438591	0.918285
1	0.001	0.996	23.9	1	1	0.615868	0.631589	0.721076
1	0.061	0.817	24.7	1	1	0.414966	0.363116	0.524482
1	0	0.999	28	2	2	0.762151	0.767488	0.834715
1	0	0.988	33	-1	-1	0.691659	0.644269	0.118869
1	0.008	0.97	32	2	2	0.492824	0.549242	0.711254
1	0.001	0.864	34	0	0	0.49556	0.413373	0.609058
1	0	0.999	28	2	2	0.762151	0.753882	0.834715
1	0.001	0.97	35	-4	-4	0.530406	0.279906	0.539048
1	0	0.997	27.4	2	2	0.763849	0.764592	0.83525
1	0.02	0.949	27.8	1	1	0.499673	0.527902	0.611333
1	0.001	0.99	32	2	2	0.641097	0.678115	0.812975
1	0.026	1	28.1	3	3	0.622622	0.650447	0.878246
1	0.031	0.09	14.81	-2	-2	0.254226	0.232424	0.0657807
1	0.001	0.756	32	0	0	0.557478	0.493188	0.600368
1	0.001	0.983	26.3	1	1	0.680739	0.674164	0.738762
1	0.001	0.983	26.3	1	1	0.680739	0.674164	0.738762
1	0.001	1	28.4	1	1	0.755789	0.739598	0.722828
1	0.269	0.002	7.828	-1	-1	0.122831	0.1282	0.0137041
1	0.067	0.005	10.98	1	1	0.131235	0.140197	0.396969
1	0.067	0.005	10.98	1	1	0.131235	0.140197	0.396969
1	0	1	30	-2	-2	0.797441	0.78435	0.625769
1	0	0.88	28	-4	-4	0.703226	0.640719	0.710486
1	0.001	0.979	27.6	-2	-2	0.670373	0.650984	0.371211
1	0.002	0.832	31	0	0	0.516573	0.544545	0.602245
1	0	0.998	33	2	2	0.737712	0.755438	0.830579
1	0.054	0.978	34	0	0	0.460351	0.495189	0.525919
1	0	1	27.2	2	2	0.817937	0.795251	0.852856
1	0.006	0.952	32	1	1	0.480575	0.463642	0.6142
1	0.006	0.952	32	1	1	0.480575	0.463642	0.6142
1	0	1	32	2	2	0.785613	0.790741	0.817883
1	0	1	27.8	2	2	0.813322	0.816027	0.851312
1	0	1	27.8	2	2	0.813322	0.816027	0.851312
1	0	1	34	2	2	0.746758	0.75724	0.826029
1	0	1	35	0	0	0.717593	0.727117	0.710935
1	0	0.993	25.6	1	1	0.745432	0.745989	0.755446
1	0	1	34	0	0	0.746758	0.765103	0.711704
1	0.032	0.505	25.7	0	0	0.348054	0.348174	0.38492
1	0.032	0.505	25.7	0	0	0.348054	0.348174	0.38492
1	0.032	0.505	25.7	0	0	0.348054	0.348174	0.38492
1	0.032	0.505	25.7	0	0	0.348054	0.348174	0.38492
1	0.032	0.505	25.7	0	0	0.348054	0.348174	0.38492
1	0.032	0.505	25.7	0	0	0.348054	0.348174	0.38492
1	0.032	0.505	25.7	0	0	0.348054	0.348174	0.38492
1	0.032	0.505	25.7	0	0	0.348054	0.348174	0.38492
1	0.032	0.505	25.7	0	0	0.348054	0.348174	0.38492
1	0.032	0.505	25.7	0	0	0.348054	0.348174	0.38492
1	0	1	24.4	3	3	0.776268	0.828437	0.912877
1	0	1	24.4	3	3	0.776268	0.828437	0.912877
1	0	1	24.4	3	3	0.776268	0.828437	0.912877
1	0	1	24.4	3	3	0.776268	0.828437	0.912877
1	0	1	24.4	3	3	0.776268	0.828437	0.912877
1	0	1	24.4	3	3	0.776268	0.828437	0.912877
1	0	1	24.4	3	3	0.776268	0.828437	0.912877
1	0	1	24.4	3	3	0.776268	0.828437	0.912877
1	0	1	24.4	3	3	0.776268	0.828437	0.912877
1	0	1	24.4	3	3	0.776268	0.828437	0.912877
1	0.489	0.005	18.76	-1	-1	0.116306	0.114523	0.0145728
1	0.489	0.005	18.76	-1	-1	0.116306	0.114523	0.0145728
1	0.489	0.005	18.76	-1	-1	0.116306	0.114523	0.0145728
1	0.489	0.005	18.76	-1	-1	0.116306	0.114523	0.0145728
1	0.489	0.005	18.76	-1	-1	0.116306	0.114523	0.0145728
1	0	0.997	34	0	0	0.604605	0.643119	0.688296
1	0	0.997	34	0	0	0.604605	0.643119	0.688296
1	0	0.997	34	0	0	0.604605	0.643119	0.688296
1	0	0.997	34	0	0	0.604605	0.643119	0.688296
1	0	0.997	34	0	0	0.604605	0.643119	0.688296
1	0.002	0	24.7	-2	-2	0.228124	0.262101	0.120032
1	0.002	0	24.7	-2	-2	0.228124	0.262101	0.120032
1	0.404	0.008	15.27	-2	-2	0.134634	0.114409	0.052183
1	0.404	0.008	15.27	-2	-2	0.134634	0.114409	0.052183
1	0	0.999	26.4	6	6	0.781457	0.874434	0.974722
1	0.018	0.997	25.2	1	1	0.561559	0.560519	0.606621
1	0.075	0.82	27.5	2	2	0.399931	0.423064	0.599721
1	0.36	0	12.54	1	1	0.0992128	0.0958771	0.33929
1	0.36	0	12.54	1	1	0.0992128	0.0958771	0.33929
1	0.016	0.835	31	1	1	0.442926	0.473624	0.616882
1	0.016	0.835	31	1	1	0.442926	0.473624	0.616882
1	0.075	0.951	24.4	3	3	0.485143	0.508545	0.890626
1	0	0.993	31	6	6	0.720535	0.735579	0.976688
1	0	0.993	31	6	6	0.720535	0.735579	0.976688
1	0	0.989	34	1	1	0.675245	0.704076	0.758707
1	0.046	0.07	23.4	0	0	0.295595	0.306457	0.409687
1	0	1	29.9	3	3	0.797802	0.821118	0.923745
1	0	0.996	28.3	5	5	0.762046	0.754237	0.971096
1	0.013	0.208	26.1	-3	-3	0.338807	0.332133	0.337817
1	0	0.96	28.4	4	4	0.662618	0.694581	0.948533
1	0.002	0.991	27	-1	-1	0.576505	0.559276	0.0828843
1	0.002	0.991	27	-1	-1	0.576505	0.559276	0.0828843
1	0.002	0.759	34	0	0	0.485264	0.520463	0.596309
1	0.003	0.7	25.8	1	1	0.543385	0.512107	0.633472
1	0.003	0.7	25.8	1	1	0.543385	0.512107	0.633472
1	0.01	0.861	25.1	2	2	0.452656	0.496004	0.698353
1	0.001	0.921	25.4	2	2	0.583354	0.62312	0.823914
1	0.043	0.92	26.5	0	0	0.437065	0.458121	0.415688
1	0.022	0.998	26.2	2	2	0.640658	0.67695	0.739263
1	0.007	0.941	26.3	0	0	0.549469	0.542757	0.567187
1	0	0.98	26.1	1	1	0.747845	0.730575	0.754693
1	0.052	0.3	23.2	-1	-1	0.305832	0.308957	0.0386401
1	0	0.994	26.8	-1	-1	0.753141	0.747687	0.150927
1	0	0.994	26.8	-1	-1	0.753141	0.747687	0.150927
1	0.128	0.205	26.1	0	0	0.223523	0.253461	0.339639
1	0.201	0.014	12.57	1	1	0.130519	0.1492	0.367962
1	0.153	0.941	24.5	0	0	0.440161	0.450622	0.497129
1	0.153	0.941	24.5	0	0	0.440161	0.450622	0.497129
1	0.114	0.985	16.51	-1	-1	0.303585	0.280275	0.0350697
1	0.114	0.985	16.51	-1	-1	0.303585	0.280275	0.0350697
1	0	0.994	26.3	0	0	0.753693	0.746293	0.709945
1	0	0.994	26.3	0	0	0.753693	0.746293	0.709945
1	0.001	0.995	25.6	0	0	0.731846	0.71888	0.697122
1	0	0.997	27.2	-1	-1	0.762476	0.748189	0.136178
1	0	0.998	29.9	-1	-1	0.747816	0.73408	0.144375
1	0	0.997	27.2	-1	-1	0.762476	0.748189	0.136178
1	0	0.995	32	-1	-1	0.733748	0.697345	0.139677
1	0	0.998	29.9	-1	-1	0.747816	0.73408	0.144375
1	0.007	0.915	26.2	-1	-1	0.520345	0.473465	0.0872106
1	0.007	0.915	26.2	-1	-1	0.520345	0.473465	0.0872106
1	0.002	0.556	26.6	1	1	0.514962	0.514995	0.648331
1	0.002	0.556	26.9	1	1	0.503838	0.513587	0.647541
1	0.002	0.943	32	1	1	0.537246	0.545811	0.660173
1	0.002	0.943	32	1	1	0.537246	0.545811	0.660173
1	0.002	0.437	24.8	2	2	0.484074	0.513339	0.718048
1	0.002	0.437	23.5	2	2	0.419165	0.505228	0.691817
1	0.006	0.968	34	0	0	0.488262	0.503678	0.55728
1	0.006	0.968	34	0	0	0.488262	0.503678	0.55728
1	0.038	0.1	22.3	-1	-1	0.259554	0.231066	0.020993
1	0.022	0.626	21.4	-1	-1	0.326156	0.315521	0.061553
1	0.038	0.1	22.3	-1	-1	0.259554	0.231066	0.020993
1	0.022	0.626	21.4	-1	-1	0.326156	0.315521	0.061553
1	0.003	0.943	26.8	-1	-1	0.52826	0.537077	0.0620344
1	0.091	0.145	22.2	-1	-1	0.213052	0.200025	0.0143818
1	0.091	0.145	22.2	-1	-1	0.213052	0.200025	0.0143818
1	0.251	0.145	23.3	-1	-1	0.209171	0.202041	0.0183004
1	0.003	0.943	26.8	-1	-1	0.52826	0.537077	0.0620344
1	0.001	0.845	31	2	2	0.529178	0.597344	0.819892
1	1	0.1	24.2	0	0	0.167038	0.164117	0.222655
1	0.001	0.905	28.5	1	1	0.641462	0.590625	0.699941
1	0.445	0.644	22.8	1	1	0.28796	0.318793	0.434235
1	0	0.919	25	-1	-1	0.666048	0.665979	0.144618
1	0	0.999	32	2	2	0.751534	0.760324	0.823912
1	0	1	29.7	1	1	0.792453	0.787228	0.753105
1	0.003	0.999	24.6	0	0	0.677132	0.570388	0.609203
1	0.003	0.999	24.6	0	0	0.677132	0.570388	0.609203
1	0.003	0.999	25.2	0	0	0.661035	0.592913	0.613717
1	0.003	0.999	25.2	0	0	0.661035	0.592913	0.613717
1	0	0.708	27.8	0	0	0.693577	0.702518	0.679545
1	0	0.999	27.1	-1	-1	0.786466	0.757031	0.14673
1	0.078	0.689	16.3	0	0	0.274399	0.284982	0.354604
1	0.009	0.228	18.15	0	0	0.358714	0.363609	0.427257
1	0.001	0.92	25.4	0	0	0.587009	0.58989	0.563162
1	0.001	0.029	29.8	0	0	0.383804	0.414891	0.638112
1	0.005	0.994	14.76	1	1	0.454133	0.426432	0.575485
1	0.001	0.642	25.4	0	0	0.581956	0.562498	0.641923
1	0.001	0.343	23.3	0	0	0.537325	0.573541	0.553316
1	0.045	0.494	19.42	0	0	0.287435	0.2884	0.375566
1	0.025	0.986	25.7	0	0	0.52358	0.43185	0.52627
1	0	0.986	23.1	0	0	0.643889	0.662968	0.642746
1	0.004	0.541	26	0	0	0.421895	0.454452	0.521076
1	0.138	0.341	24.2	0	0	0.288221	0.27649	0.356446
1	0.02	0.573	28.5	1	1	0.380229	0.420615	0.596223
1	0.002	0.085	24.3	1	1	0.340467	0.401273	0.541383
1	0.002	0.401	23.1	0	0	0.408753	0.361675	0.504407
1	1	0	1.834	0	0	0.107895	0.120763	0.22305
1	0.533	0.008	0.001	1	1	0.125604	0.14083	0.254033
1	0.618	0.011	0.098	1	1	0.124904	0.133672	0.274239
1	0.735	0.002	0.001	0	0	0.128883	0.124016	0.212988
1	0.008	0.755	25	0	0	0.457032	0.40332	0.548914
1	1	0.001	0.001	0	0	0.140837	0.136015	0.22278
1	1	0.091	0.001	0	0	0.143453	0.139238	0.253445
1	0	0.959	24.3	1	1	0.579071	0.616929	0.717825
1	0.006	1	25.4	1	1	0.657349	0.650618	0.60871
1	0	0.999	23.7	1	1	0.773587	0.750308	0.79522
1	0.128	0.002	10.72	0	0	0.131862	0.139524	0.265406
1	0	0.894	26.3	0	0	0.700992	0.69775	0.666975
1	0.003	0.984	24.4	0	0	0.569377	0.57977	0.567185
1	0	0.978	23.6	0	0	0.590669	0.639126	0.685663
1	0.032	0.012	16.48	0	0	0.194353	0.218864	0.327545
1	0.019	0.009	9.113	1	1	0.325546	0.337862	0.572582
1	0.232	0.012	0.058	0	0	0.182751	0.194941	0.22314
1	0.002	0.453	22.7	0	0	0.426693	0.347376	0.454398
1	0.039	0.349	24	0	0	0.319751	0.316952	0.38507
1	0.008	0.936	23.3	0	0	0.466109	0.425211	0.552968
1	0.378	0.011	0.013	0	0	0.128112	0.123408	0.168269
1	0.057	0.32	21.1	0	0	0.295165	0.291646	0.379637
1	0.098	0.002	23.2	1	1	0.12201	0.13225	0.428107
1	0.064	0.001	0.023	0	0	0.278825	0.281912	0.350805
1	0.372	0.008	0.002	0	0	0.130955	0.127177	0.168938
1	0.318	0.003	0.003	0	0	0.141838	0.144536	0.210946
1	0.11	0.111	5.248	1	1	0.222679	0.273106	0.41698
1	0.006	0.637	23.9	0	0	0.404927	0.402603	0.489025
1	0.324	0.04	13.35	0	0	0.161367	0.154096	0.257365
1	0.015	0.944	22.8	0	0	0.441331	0.410865	0.477813
1	0.081	0.25	0.008	1	1	0.226694	0.268014	0.422296
1	0.254	0.187	16.3	0	0	0.239281	0.238239	0.316416
1	0.02	0.522	23.1	0	0	0.343691	0.339784	0.362426
1	0.089	0.458	8.643	1	1	0.243288	0.303638	0.439759
1	0.639	0	0.001	0	0	0.0957145	0.103274	0.221847
1	0.035	0.023	16.91	0	0	0.20287	0.213605	0.350218
1	0.049	0.307	18.61	0	0	0.280868	0.284514	0.377829
1	0.133	0.007	12.43	0	0	0.147067	0.153645	0.243869
1	0.063	0.211	22.7	0	0	0.251129	0.253464	0.37328
1	0.007	0.162	23.2	0	0	0.31692	0.316621	0.45012
1	0.007	0.999	26	0	0	0.564591	0.510813	0.545099
1	0.004	0.999	26	1	1	0.634936	0.669455	0.674635
1	0.028	0.116	23.1	0	0	0.242281	0.220637	0.366615
1	0.002	0.112	22.7	0	0	0.362327	0.284933	0.432106
1	0.01	0.199	23.6	1	1	0.329884	0.35355	0.55393
1	0.8	0.001	0.005	1	1	0.132421	0.150235	0.359963
1	0.416	0.012	0.073	0	0	0.147223	0.128451	0.202965
1	0.008	0.686	23.5	0	0	0.388823	0.350154	0.529142
1	0.001	0.708	16.36	0	0	0.526751	0.512259	0.40566
1	0.122	0.174	15.52	0	0	0.329039	0.291188	0.362074
1	0.412	0.02	4.456	0	0	0.131514	0.123839	0.181853
1	0	0.056	26.4	0	0	0.728157	0.735447	0.683643
1	0	0.643	26.8	0	0	0.683328	0.65275	0.679199
1	0	0.804	31	0	0	0.66954	0.641498	0.662597
1	0	0.998	29.5	0	0	0.739995	0.732491	0.706397
1	0	0.738	26.2	0	0	0.660097	0.674254	0.647727
1	0.001	0.441	27.8	0	0	0.51062	0.594003	0.619451
1	0.137	0	0.003	1	1	0.179956	0.211376	0.466354
1	0.424	0	3.163	0	0	0.125472	0.114937	0.222813
1	0.002	0	13.3	0	0	0.0921756	0.142703	0.211322
1	0.003	0.012	8.478	0	0	0.276205	0.295728	0.478502
1	0.109	0.321	4.843	0	0	0.254707	0.267917	0.361874
1	0.021	0.916	22.1	1	1	0.353747	0.397267	0.564295
1	0	0.998	25.6	3	3	0.765392	0.758641	0.918444
1	0	0.999	28.4	4	4	0.762417	0.76055	0.937597
1	0	0.991	27.2	0	0	0.748675	0.735657	0.719443
1	0	0.998	27	4	4	0.768151	0.760528	0.950541
1	0.004	0.934	29.4	3	3	0.463398	0.532801	0.860991
1	0.114	0.074	14.08	-2	-2	0.203455	0.206244	0.0598516
1	0.252	0.011	17.4	-1	-1	0.138393	0.144244	0.0160975
1	0.145	0.004	17.97	1	1	0.147316	0.138026	0.437618
1	0.307	0.274	23.3	4	4	0.274337	0.284096	0.81523
1	0.307	0.274	23.4	4	4	0.312397	0.297696	0.821208
1	0.012	0.999	26.4	5	5	0.641119	0.629209	0.956733
1	0.013	0.178	22.1	-3	-3	0.288416	0.28188	0.257054
1	0.035	0.902	24.2	-1	-1	0.430715	0.386675	0.0633996
1	0	1	34	0	0	0.746758	0.765103	0.711704
1	0.005	0.981	31	1	1	0.556183	0.541202	0.636801
1	0.005	0.981	31	1	1	0.556183	0.541202	0.636801
1	0.004	0.921	27.3	1	1	0.523594	0.505256	0.638534
1	0.569	0.938	12.76	-1	-1	0.302957	0.274842	0.0260877
1	0.569	0.938	12.14	-1	-1	0.300485	0.274995	0.0258666
1	0.001	0.985	29	1	1	0.691471	0.673349	0.725244
1	0.001	0.985	29	1	1	0.691471	0.673349	0.725244
1	0	1	25	2	2	0.799254	0.807598	0.835836
1	0	0.999	33	2	2	0.751466	0.759855	0.829753
1	0.003	0.812	32	2	2	0.503469	0.52891	0.759151
1	0.003	0.812	32	2	2	0.503469	0.52891	0.759151
1	0	1	28.3	2	2	0.823559	0.817842	0.850825
1	0.001	0.863	27.6	-3	-3	0.600447	0.561793	0.544477
1	0.339	0.005	0.025	0	0	0.150459	0.149442	0.309051
1	0.03	0.539	23.3	0	0	0.338829	0.331458	0.388854
1	0.03	0.539	23.3	0	0	0.338829	0.331458	0.388854
1	0	1	23.9	2	2	0.757783	0.743748	0.801821
1	0.072	0.004	1.422	0	0	0.147788	0.158341	0.291527
1	0	1	31	0	0	0.802378	0.785463	0.709233
1	0	0.999	29.8	0	0	0.753416	0.746428	0.709125
1	0.003	0.815	29.4	3	3	0.499638	0.525629	0.888983
1	0.03	0.996	27.1	3	3	0.513324	0.526652	0.869222
1	0.003	0.955	32	-2	-2	0.513378	0.516231	0.320794
1	0	1	34	4	4	0.746758	0.763354	0.93037
1	0.003	0.994	34	-2	-2	0.555734	0.558234	0.368851
1	0.01	0.802	26.3	0	0	0.503424	0.504274	0.506176
1	0.011	1	33	0	0	0.657975	0.675236	0.596731
1	0.005	0.318	18.4	-2	-2	0.360114	0.333088	0.0886095
1	0.045	0.072	13.75	-2	-2	0.226561	0.23355	0.0623199
1	0.048	0.049	17.28	1	1	0.214076	0.26593	0.422193
1	0.007	0.999	32	-2	-2	0.634501	0.591285	0.384466
1	0.007	0.999	32	-2	-2	0.634501	0.591285	0.384466
1	0.062	0.997	23.9	-2	-2	0.498076	0.397715	0.201827
1	0.001	0.999	34	-2	-2	0.70008	0.682205	0.412939
1	0.007	0.999	34	-2	-2	0.626647	0.58297	0.384353
1	0.001	0.999	34	-2	-2	0.70008	0.682205	0.412939
1	0.007	0.999	34	-2	-2	0.626647	0.58297	0.384353
1	0.005	0.133	25.7	-2	-2	0.303709	0.324382	0.108021
1	0	0.053	23.4	-2	-2	0.620731	0.646316	0.442364
1	0	0.974	28.1	-2	-2	0.718718	0.666876	0.439477
1	0	0.729	24.8	2	2	0.612006	0.664375	0.80666
1	0	1	32	0	0	0.785613	0.785638	0.706213
1	0	1	29.3	0	0	0.778931	0.786181	0.709109
1	0.334	0.162	16.44	0	0	0.144854	0.130521	0.241913
1	0	0.999	28.4	2	2	0.762417	0.764287	0.838542
1	0.002	0.724	33	2	2	0.490366	0.523123	0.775386
1	0.002	0.724	33	2	2	0.490366	0.523123	0.775386
1	0	0.999	32	-1	-1	0.751534	0.725074	0.147406
1	0	0.999	32	-1	-1	0.751534	0.725074	0.147406
1	0.007	0.998	27.5	0	0	0.601861	0.57191	0.540667
1	0.164	0.055	17.62	2	2	0.204851	0.204834	0.482387
1	0	0.834	25.4	2	2	0.681219	0.697754	0.822735
1	0.256	0.012	22.6	2	2	0.147749	0.153774	0.454742
1	0.004	0.206	29.1	0	0	0.396676	0.389099	0.470441
1	0.001	0.927	32	2	2	0.575933	0.604194	0.823312
1	0.224	0.001	22.3	2	2	0.129645	0.126737	0.459792
1	0	1	32	2	2	0.785613	0.782463	0.817883
1	0.001	1	27.9	0	0	0.765624	0.750137	0.68202
1	0	1	33	0	0	0.779431	0.784132	0.707191
1	0	1	34	0	0	0.746758	0.720677	0.711704
1	0	0.999	34	0	0	0.703054	0.697205	0.706934
1	0.004	0.996	27.5	2	2	0.637831	0.651434	0.757492
1	0.005	1	29	0	0	0.685007	0.625206	0.613277
1	0.005	1	33	-1	-1	0.712966	0.628723	0.0921807
1	0.001	0.998	34	0	0	0.711136	0.688751	0.653054
1	0.037	0.974	34	0	0	0.484871	0.522411	0.525248
1	0.001	0.196	29.6	0	0	0.511199	0.511595	0.621815
1	0	0.999	29.3	2	2	0.757194	0.760198	0.827767
1	0.001	1	34	0	0	0.6964	0.716496	0.637608
1	0.002	1	27.5	2	2	0.706619	0.722381	0.810004
1	0.002	1	27.5	2	2	0.706619	0.722381	0.810004
1	0	0.58	26.4	0	0	0.686117	0.675098	0.636481
1	0	0.58	26.4	0	0	0.686117	0.675098	0.636481
1	0	1	29.1	0	0	0.789283	0.790565	0.71197
1	0	1	27.7	0	0	0.813266	0.796329	0.719993
1	0	0.998	29.3	0	0	0.740162	0.733768	0.707014
1	0	1	27.7	2	2	0.813266	0.815955	0.851606
1	0	1	32	2	2	0.785613	0.790741	0.817883
1	0	1	28.5	0	0	0.79819	0.788307	0.709092
1	0.009	0.996	29.5	-1	-1	0.590413	0.577081	0.125846
1	0	1	28.3	-1	-1	0.823559	0.795105	0.230721
1	0.122	0.023	23.1	0	0	0.181579	0.18625	0.269579
1	0.32	0.751	23	0	0	0.349253	0.341286	0.396452
1	0.434	0.91	23.4	-1	-1	0.410275	0.359983	0.0738319
1	0.001	0.995	28.2	0	0	0.727055	0.719846	0.690358
1	0	0.977	26.8	0	0	0.725579	0.708143	0.664085
1	0	0.984	24.9	0	0	0.752332	0.729779	0.716099
1	0	0.999	34	0	0	0.703054	0.742052	0.706934
1	0	0.999	28.6	0	0	0.739765	0.746656	0.706751
1	0	1	28.2	0	0	0.821681	0.796794	0.723563
1	0.001	0.978	27.1	0	0	0.645905	0.63013	0.650943
1	0.001	0.994	25.8	0	0	0.713872	0.710472	0.697302
1	0.025	0.808	29.9	2	2	0.427	0.472282	0.694753
1	0.025	0.808	29.9	2	2	0.427	0.472282	0.694753
1	0.007	0.31	22.8	-1	-1	0.334969	0.331601	0.0496774
1	0.001	0.976	34	0	0	0.648227	0.622889	0.643849
1	0.001	0.976	34	0	0	0.648227	0.622889	0.643849
1	0	0.939	24.6	2	2	0.675149	0.669993	0.811893
1	0	1	31	2	2	0.802378	0.794548	0.820114
1	0	1	31	2	2	0.802378	0.794548	0.820114
1	0.009	0.994	28.5	-1	-1	0.575233	0.573282	0.126667
1	0	0.994	33	0	0	0.703865	0.726196	0.701175
1	0	1	28.9	0	0	0.807638	0.792026	0.710902
1	0	1	30	-1	-1	0.797441	0.78435	0.22324
1	0	0.996	28.8	2	2	0.730921	0.7421	0.830169
1	0	0.991	28.2	2	2	0.731996	0.742096	0.834154
1	0.004	0.931	27.4	2	2	0.516453	0.51364	0.718985
1	0.004	0.931	27.4	2	2	0.516453	0.51364	0.718985
1	1	0.362	21.2	0	0	0.244474	0.239124	0.226027
1	0	0.633	24.7	0	0	0.645241	0.639837	0.652457
1	0.017	0.868	24.6	0	0	0.486629	0.44274	0.453668
1	0.002	0.742	25.3	0	0	0.538941	0.528271	0.589625
1	0.001	0.677	28.6	0	0	0.626789	0.571428	0.655843
1	0.001	0.772	25.6	0	0	0.588438	0.61358	0.603671
1	0.008	0.989	28.7	0	0	0.559778	0.552004	0.537258
1	0.003	0.388	32	-1	-1	0.450054	0.439021	0.0747142
1	0	0.957	27.5	2	2	0.678295	0.690227	0.827516
1	0.08	0.113	15.78	0	0	0.227333	0.207499	0.350504
1	0.08	0.113	15.78	0	0	0.227333	0.207499	0.350504
1	0.006	0.043	35	0	0	0.330725	0.327483	0.485054
1	0.006	0.043	35	0	0	0.330725	0.327483	0.485054
1	0.043	0.228	22.1	2	2	0.261084	0.310433	0.583463
1	0.06	0.009	0.5	0	0	0.175682	0.18114	0.301697
1	0.229	0.005	14.05	2	2	0.134946	0.13132	0.433882
1	0.018	0.998	33	2	2	0.582607	0.643929	0.723292
1	0	0.954	33	0	0	0.657395	0.655969	0.663913
1	0	0.994	33	2	2	0.703865	0.732216	0.831435
1	0	0.976	32	1	1	0.68529	0.702567	0.746339
1	0	0.87	24.8	1	1	0.619577	0.652611	0.686937
1	0	0.987	25.8	1	1	0.745713	0.745311	0.753719
1	0	0.958	31	2	2	0.672711	0.669638	0.832104
1	0	1	29.9	0	0	0.797802	0.785729	0.710294
1	0	0.976	29	0	0	0.682394	0.669056	0.646308
1	0	0.976	29	0	0	0.682394	0.669056	0.646308
1	0	0.863	27.7	0	0	0.701364	0.687661	0.652639
1	0.015	0.999	35	0	0	0.607865	0.611102	0.577773
1	0.015	0.999	35	0	0	0.607865	0.611102	0.577773
1	0.173	0.993	32	0	0	0.506956	0.522074	0.526009
1	0.151	0.997	34	0	0	0.583553	0.579384	0.546045
1	0	1	35	0	0	0.717593	0.727117	0.710935
1	0.03	1	35	0	0	0.592335	0.639081	0.577151
1	0	1	35	2	2	0.717593	0.727841	0.827817
1	0	1	32	2	2	0.785613	0.782463	0.817883
1	0	1	32	2	2	0.785613	0.782463	0.817883
1	0.001	0.992	35	2	2	0.549983	0.561136	0.819771
1	0.015	0.356	25	2	2	0.365046	0.451129	0.684201
1	0.001	0.011	28.2	0	0	0.360646	0.407778	0.51717
1	0.001	0.849	32	2	2	0.528617	0.57508	0.818907
1	0	0.928	27.7	2	2	0.700362	0.701984	0.831525
1	0.017	0.999	34	-1	-1	0.606566	0.596947	0.0955803
1	0.017	0.999	34	-1	-1	0.606566	0.596947	0.0955803
1	0.002	0.979	29.3	0	0	0.558453	0.554712	0.604991
1	0.001	0.61	24	0	0	0.581541	0.579284	0.546659
1	0.002	0.979	29.3	0	0	0.558453	0.554712	0.604991
1	0.001	0.61	24	0	0	0.581541	0.579284	0.546659
1	0.001	0.756	33	-2	-2	0.55043	0.538073	0.252616
1	0.029	0.987	28.6	-2	-2	0.491888	0.443985	0.23492
1	0.076	0.883	24.2	-3	-3	0.423825	0.396643	0.407558
1	0.021	0.812	34	0	0	0.431267	0.470642	0.48583
1	0.021	0.812	34	0	0	0.431267	0.470642	0.48583
1	0.007	0.344	35	0	0	0.319711	0.351367	0.511825
1	0.007	0.344	35	0	0	0.319711	0.351367	0.511825
1	0.054	0.979	27.5	0	0	0.489791	0.490244	0.530486
1	0	0.998	33	0	0	0.737712	0.749739	0.705025
1	0.009	0.887	34	0	0	0.425424	0.475749	0.483015
1	0	0.998	33	0	0	0.737712	0.749739	0.705025
1	0.009	0.887	34	0	0	0.425424	0.475749	0.483015
1	0	1	31	2	2	0.802378	0.794548	0.820114
1	0.001	0.974	26.6	-3	-3	0.671015	0.628623	0.675354
1	0	1	34	2	2	0.746758	0.75724	0.826029
1	0	1	34	2	2	0.746758	0.75724	0.826029
1	0.001	0.958	33	2	2	0.611289	0.624931	0.83558
1	0	1	35	0	0	0.717593	0.727117	0.710935
1	0.001	0.999	35	0	0	0.622856	0.593141	0.620254
1	0	1	35	0	0	0.717593	0.727117	0.710935
1	0	0.998	34	0	0	0.612181	0.636882	0.687901
1	0.001	0.999	35	0	0	0.622856	0.593141	0.620254
1	0.014	0.998	35	0	0	0.571958	0.576361	0.556697
1	0	0.99	26.8	-3	-3	0.748902	0.737051	0.71764
1	0	0.985	29	1	1	0.711124	0.728259	0.728489
1	0.122	0.999	29.3	-3	-3	0.57435	0.572744	0.4478
1	0.001	1	35	0	0	0.655694	0.676961	0.623748
1	0.001	1	35	0	0	0.655694	0.676961	0.623748
1	0	0.988	31	-2	-2	0.723858	0.713796	0.426258
1	0.001	0.84	22.8	-3	-3	0.565671	0.556916	0.497679
1	0.001	0.84	22.8	-3	-3	0.565671	0.556916	0.497679
1	0.001	1	32	-2	-2	0.714641	0.723592	0.538515
1	0.001	1	27.9	-2	-2	0.765624	0.75013	0.594277
1	0	1	27.6	-2	-2	0.813578	0.797545	0.61469
1	0.001	0.657	26	-3	-3	0.612366	0.584714	0.598253
1	0.009	1	34	0	0	0.635812	0.657567	0.589225
1	0.119	1	26	0	0	0.468976	0.482239	0.51608
1	0.119	1	26	0	0	0.468976	0.482239	0.51608
1	0.009	1	34	0	0	0.635812	0.657567	0.589225
1	0	1	29	0	0	0.804271	0.792009	0.710167
1	0	1	29	0	0	0.804271	0.792009	0.710167
1	0.001	1	34	0	0	0.6964	0.716496	0.637608
1	0	1	35	0	0	0.717593	0.727117	0.710935
1	0.001	1	33	0	0	0.745849	0.717291	0.639255
1	0	1	35	0	0	0.717593	0.727117	0.710935
1	0	1	28.7	2	2	0.801658	0.796747	0.834112
1	0	0.996	30	-2	-2	0.732506	0.730575	0.510149
1	0.001	0.989	26.5	-2	-2	0.687163	0.67684	0.38159
1	0	1	25.7	-2	-2	0.806437	0.789026	0.524705
1	0.036	0.96	29	-2	-2	0.480178	0.446462	0.231517
1	0.245	0.794	25.4	0	0	0.397031	0.429094	0.507094
1	0	1	29	1	1	0.804271	0.789991	0.745729
1	0.001	0.987	27.1	1	1	0.679151	0.663424	0.729044
1	0	1	35	0	0	0.717593	0.727117	0.710935
1	0.018	0.996	34	0	0	0.556718	0.554807	0.546506
1	0	1	35	0	0	0.717593	0.727117	0.710935
1	0.001	1	34	0	0	0.6964	0.716496	0.637608
1	0.018	0.996	34	0	0	0.556718	0.554807	0.546506
1	0	0.993	35	0	0	0.648951	0.660137	0.688554
1	0.249	0.844	27.1	1	1	0.368582	0.409356	0.506525
1	0.001	0.988	34	0	0	0.602838	0.637255	0.663211
1	0.001	0.988	34	0	0	0.602838	0.637255	0.663211
1	0.001	0.967	26.8	-2	-2	0.648165	0.615655	0.338687
1	0.003	0.93	26.4	-3	-3	0.541638	0.531306	0.508639
1	0	1	33	2	2	0.779431	0.787184	0.824288
1	0.023	0.999	32	2	2	0.606528	0.667327	0.740025
1	0	1	33	2	2	0.779431	0.787184	0.824288
1	0	0.986	29.8	1	1	0.727668	0.729047	0.739907
1	0.001	1	34	0	0	0.6964	0.716496	0.637608
1	0	1	34	0	0	0.746758	0.765103	0.711704
1	0	1	34	0	0	0.746758	0.765103	0.711704
1	0.001	1	34	0	0	0.6964	0.716496	0.637608
1	0.001	1	34	0	0	0.6964	0.716496	0.637608
1	0.004	0.992	26.7	-3	-3	0.604987	0.596433	0.598507
1	0.191	0.536	32	-3	-3	0.383273	0.375836	0.315869
1	0.191	0.536	32	-3	-3	0.383273	0.375836	0.315869
1	0.152	0.214	23.7	0	0	0.310482	0.311671	0.392978
1	0.003	0.08	22.9	0	0	0.327596	0.378939	0.470092
1	0.422	0.001	16.22	-3	-3	0.0863945	0.0952433	0.0899245
1	0.054	0.978	32	1	1	0.473774	0.489234	0.585256
1	0.211	0.659	29	1	1	0.350988	0.371985	0.49163
1	0.054	0.978	32	1	1	0.473774	0.489234	0.585256
1	0.211	0.659	29	1	1	0.350988	0.371985	0.49163
1	0.058	0.98	27.6	0	0	0.484983	0.487238	0.530555
1	0.058	0.98	27.6	0	0	0.484983	0.487238	0.530555
1	0	1	33	0	0	0.779431	0.784132	0.707191
1	0	0.998	29.3	-2	-2	0.740162	0.732583	0.509142
1	0.553	0.038	12.97	2	2	0.147752	0.160483	0.285413
1	0.015	0.995	34	-4	-4	0.56618	0.516527	0.663729
1	0.117	0.291	16.52	-4	-4	0.28039	0.24472	0.421391
1	0.008	0.1	25.8	0	0	0.28837	0.299488	0.462284
1	0.063	0.374	19.31	0	0	0.293313	0.292208	0.386567
1	0.052	0.186	16.46	0	0	0.289893	0.282559	0.350517
1	0.758	0	0.122	0	0	0.107939	0.108813	0.222443
1	0.001	0.995	25	1	1	0.689198	0.669825	0.746108
1	0	1	33	1	1	0.779431	0.771799	0.752414
1	0	1	26	2	2	0.807032	0.78927	0.850014
1	0.001	0.789	27.8	0	0	0.569168	0.540624	0.581468
1	0.001	1	25.7	1	1	0.794357	0.758011	0.715499
1	0.068	0.313	11.85	1	1	0.262213	0.307597	0.469495
1	0	0.984	29.4	3	3	0.699024	0.727878	0.907782
1	0	0.997	23.2	2	2	0.739572	0.751484	0.797868
1	0.014	0.593	24.8	0	0	0.353332	0.338018	0.3703
1	0.014	0.593	24.8	0	0	0.353332	0.338018	0.3703
1	0.002	0.69	25.7	2	2	0.567323	0.530875	0.73099
1	0.088	0.994	18.18	0	0	0.37293	0.463892	0.418352
1	0.106	0.999	23.7	3	3	0.459769	0.573706	0.83137
1	0.106	0.999	23.7	3	3	0.459769	0.573706	0.83137
1	0	0.998	24.7	4	4	0.765824	0.760849	0.951442
1	0.032	0.475	16.11	0	0	0.288777	0.305832	0.379568
1	0.01	0.004	3.923	-1	-1	0.431785	0.47325	0.0580291
1	0.01	0.004	3.923	-1	-1	0.431785	0.47325	0.0580291
1	0.171	0.014	1.654	-4	-4	0.146002	0.112851	0.321523
1	0	0.999	23.1	8	8	0.715033	0.686892	0.931672
1	0.001	0.67	26.3	0	0	0.610425	0.581988	0.664797
1	0.001	0.67	26.3	0	0	0.610425	0.581988	0.664797
1	0.001	0.998	27.8	1	1	0.714373	0.713291	0.748301
1	0.001	0.998	27.8	1	1	0.714373	0.713291	0.748301
1	0.001	0.934	25.1	-2	-2	0.603018	0.592674	0.273441
1	0	0.992	34	-3	-3	0.697864	0.624135	0.691104
1	0	0.992	34	-3	-3	0.697864	0.624135	0.691104
1	0	0.512	24.7	1	1	0.601654	0.671349	0.67784
1	0	0.512	24.7	1	1	0.601654	0.671349	0.67784
1	0.001	0.391	32	-1	-1	0.54493	0.549213	0.0598166
1	0.001	0.391	32	-1	-1	0.54493	0.549213	0.0598166
1	0.001	0.391	32	-1	-1	0.54493	0.549213	0.0598166
1	0.001	0.391	32	-1	-1	0.54493	0.549213	0.0598166
1	0.001	1	25.7	-3	-3	0.794357	0.726721	0.721958
1	0.001	1	25.7	-3	-3	0.794357	0.726721	0.721958
1	0	0.999	29.6	-1	-1	0.753602	0.737742	0.141248
1	0	0.999	29.6	-1	-1	0.753602	0.737742	0.141248
1	0.001	0.996	32	4	4	0.675732	0.693551	0.937649
1	0.001	0.996	32	4	4	0.675732	0.693551	0.937649
1	0.025	0.997	28.6	4	4	0.570761	0.600241	0.902068
1	0.025	0.997	28.6	4	4	0.570761	0.600241	0.902068
1	0.003	0.99	23.1	-2	-2	0.541098	0.511832	0.412912
1	0.006	0.949	25.7	1	1	0.489279	0.530181	0.609528
1	0.631	0	0.865	-2	-2	0.101463	0.105859	0.0365984
1	0.425	0	9.68	-2	-2	0.0803639	0.0812371	0.0394778
1	0.001	0.998	26.8	2	2	0.721547	0.71575	0.825778
1	0.001	0.998	27.9	2	2	0.711377	0.699455	0.823301
1	0.001	1	28.5	4	4	0.751046	0.713466	0.935855
1	0	1	32	3	3	0.785613	0.790741	0.922329
1	0	0.997	27.5	0	0	0.765212	0.757837	0.712799
1	0.001	1	27.1	2	2	0.750515	0.777972	0.82912
1	0	1	24.5	2	2	0.809994	0.776911	0.834981
1	0.002	0.98	24.3	2	2	0.554628	0.579707	0.704104
1	0.001	0.987	33	0	0	0.6559	0.65599	0.66374
1	0.94	0.103	12.78	0	0	0.158664	0.163786	0.252595
1	0.039	0.627	23.7	-1	-1	0.374231	0.355827	0.0725347
1	0.039	0.627	23.7	-1	-1	0.374231	0.355827	0.0725347
1	0.043	0.861	15.69	-1	-1	0.29179	0.300279	0.0409398
1	0.001	0.985	26	0	0	0.687913	0.687121	0.684116
1	0.145	0.01	0.496	-1	-1	0.142741	0.149074	0.0220334
1	0.667	0.252	21.2	0	0	0.199814	0.206593	0.193457
1	0.667	0.252	21.2	0	0	0.199814	0.206593	0.193457
1	0.569	0.086	15.35	0	0	0.167537	0.16791	0.237232
1	0.006	0.989	35	1	1	0.513326	0.534447	0.633622
1	0.006	0.989	35	1	1	0.513326	0.534447	0.633622
1	0	0.999	35	0	0	0.714658	0.733901	0.710704
1	0.662	0.313	20.5	0	0	0.249747	0.277041	0.225897
1	0.021	0.932	34	0	0	0.471851	0.4908	0.522188
1	0.081	0.999	24	0	0	0.48543	0.493996	0.505163
1	0.02	0.993	32	2	2	0.565993	0.585306	0.724008
1	0.049	0.979	31	0	0	0.475396	0.474239	0.522189
1	0	1	33	0	0	0.779431	0.784132	0.707191
1	0.03	0.999	29.4	0	0	0.614109	0.632857	0.56146
1	0.03	0.999	29.4	0	0	0.614109	0.632857	0.56146
1	0.063	0.998	29.2	0	0	0.577401	0.554985	0.533763
1	0.005	0.093	22.4	0	0	0.345779	0.377624	0.48153
1	0	0.996	33	2	2	0.727679	0.746041	0.835057
1	0	0.994	28.4	-3	-3	0.737153	0.738549	0.711873
1	0	1	34	3	3	0.746758	0.765103	0.915821
1	0.003	0.998	27	1	1	0.643678	0.624857	0.666785
1	0	0.996	27.1	6	6	0.774377	0.828972	0.975895
1	0	0.971	24.2	-4	-4	0.688343	0.687812	0.674011
1	0	0.999	34	1	1	0.703054	0.669141	0.752753
1	0	0.998	34	1	1	0.612181	0.60441	0.751113
1	0	0.999	28.3	2	2	0.767125	0.768354	0.838207
1	0.001	0.999	29.4	2	2	0.736893	0.711255	0.829404
1	0.004	0.995	31	1	1	0.621626	0.565656	0.66541
1	0.004	0.995	31	1	1	0.621626	0.565656	0.66541
1	0.001	1	28.2	6	6	0.762754	0.791376	0.974984
1	0.003	1	32	4	4	0.704624	0.720923	0.937791
1	0.051	0.999	26.9	4	4	0.601086	0.566047	0.913191
1	0.001	0.021	20.8	-2	-2	0.462034	0.396395	0.080146
1	0.001	0.997	28.5	1	1	0.711783	0.708401	0.751772
1	0.001	0.578	23.2	1	1	0.550636	0.571182	0.645031
1	0.039	0.004	12.03	0	0	0.172902	0.2164	0.293448
1	0.015	0	17.69	0	0	0.169124	0.155115	0.27682
1	0.002	0.998	32	1	1	0.656328	0.656302	0.663091
1	0.235	0.001	3.679	0	0	0.1337	0.135323	0.229017
1	0.045	0.77	22.7	-2	-2	0.352848	0.349682	0.119534
1	0.201	0.007	15.95	1	1	0.152726	0.154799	0.433093
1	0.147	0.628	26.9	-2	-2	0.353596	0.311567	0.13773
1	0.02	0.002	21.4	-3	-3	0.183374	0.177286	0.209356
1	0.001	0.833	27.8	1	1	0.60953	0.568489	0.688891
1	0.229	0.019	27.7	-3	-3	0.196829	0.221537	0.150724
1	0	0.869	41	0	0	0.573466	0.555128	0.51308
1	0.017	0.754	23.1	2	2	0.356866	0.370884	0.637304
1	0.017	0.754	23.1	2	2	0.356866	0.370884	0.637304
1	0	1	32	0	0	0.785613	0.773424	0.706213
1	0	1	32	0	0	0.785613	0.773424	0.706213
1	0.185	0.257	5.585	-1	-1	0.251746	0.269758	0.0304251
1	0.185	0.257	5.585	-1	-1	0.251746	0.269758	0.0304251
1	0.049	0.949	24	-1	-1	0.450907	0.434866	0.0616123
1	0.049	0.949	24	-1	-1	0.450907	0.434866	0.0616123
1	0.027	0.055	14.52	2	2	0.275561	0.38571	0.611962
1	0.306	0.003	10.97	0	0	0.110471	0.12633	0.19753
1	0.306	0.003	10.97	0	0	0.110471	0.12633	0.19753
1	0.002	0.396	12.88	0	0	0.488817	0.547367	0.414932
1	0.002	0.396	12.88	0	0	0.488817	0.547367	0.414932
1	0	0.999	25.2	2	2	0.748715	0.777943	0.821608
1	0.047	0.093	17.26	-2	-2	0.250623	0.231294	0.0606405
1	0.092	0.766	19.05	1	1	0.299082	0.312151	0.481247
1	0.004	0.887	33	-3	-3	0.481935	0.411413	0.392255
1	0.058	0.999	28.4	3	3	0.56709	0.605197	0.877178
1	0.025	0.648	6.669	0	0	0.274269	0.248811	0.339433
1	0.14	0.994	24.5	-3	-3	0.515601	0.459318	0.45348
1	0	0.999	27.8	-2	-2	0.776982	0.762856	0.540608
1	0.002	0.986	27.1	1	1	0.567926	0.575998	0.672901
1	0	1	32	4	4	0.785613	0.790741	0.936482
1	0.001	0.662	32	1	1	0.559707	0.603105	0.679008
1	0.044	0.994	19	4	4	0.482761	0.534224	0.912884
1	0.021	0.04	10.47	1	1	0.269688	0.315683	0.525913
1	0.075	0.002	16.53	2	2	0.133283	0.146312	0.485568
1	0.36	0.005	0.589	2	2	0.135386	0.136506	0.261622
1	0.019	0.981	25	3	3	0.524588	0.530296	0.872343
1	0.195	0.005	12.05	2	2	0.134236	0.140896	0.426467
1	0.195	0.005	13.84	2	2	0.136593	0.142456	0.444759
1	0.324	0.032	11.91	2	2	0.154168	0.176345	0.371323
1	0.007	0.999	18.36	2	2	0.438009	0.515036	0.564842
1	0.028	0.733	24.5	2	2	0.406196	0.468097	0.668274
1	0.001	1	27.8	3	3	0.785716	0.733495	0.919698
1	0.033	0.661	23.5	3	3	0.330912	0.398768	0.84574
1	0.012	0.705	23.5	2	2	0.392801	0.439253	0.652194
1	0.36	0.008	20.7	2	2	0.118429	0.131387	0.29365
1	0.001	1	34	3	3	0.6964	0.717153	0.917268
1	0.132	0.009	9.818	2	2	0.151011	0.150447	0.416132
1	0.356	0.099	10.56	2	2	0.165954	0.175932	0.31452
1	0.08	0.939	14.58	2	2	0.287321	0.286275	0.463742
1	0.677	0	4.151	1	1	0.0893525	0.109575	0.321434
1	0.002	0.912	26.8	2	2	0.549767	0.558514	0.753
1	0.001	1	24.7	2	2	0.790948	0.748961	0.838617
1	0.001	0.976	21.9	1	1	0.495236	0.558337	0.662836
1	0.003	0.999	31	2	2	0.678207	0.692571	0.799305
1	0.006	1	32	3	3	0.677373	0.685845	0.904617
1	0.158	0.7	24.2	2	2	0.34784	0.367253	0.569385
1	0.004	0.954	32	2	2	0.496174	0.540529	0.715918
1	0.014	0.761	25	2	2	0.405689	0.474275	0.687517
1	0.002	0.987	32	1	1	0.563784	0.570121	0.661488
1	0.625	0.477	21.5	2	2	0.243144	0.288537	0.558307
1	0.657	0.002	0.029	1	1	0.121024	0.124516	0.356574
1	0.111	0.001	7.21	1	1	0.140764	0.142823	0.416765
1	0.008	0.006	19.66	1	1	0.252203	0.341486	0.529547
1	0.425	0.155	6.344	2	2	0.137479	0.133916	0.283988
1	0.425	0.155	6.344	2	2	0.137479	0.133916	0.283988
1	0.072	0.511	10.84	1	1	0.277477	0.260687	0.474106
1	0.006	1	23.6	1	1	0.669427	0.56394	0.606511
1	0.157	0.001	0.002	1	1	0.223417	0.222666	0.466679
1	0.119	0.008	9.712	0	0	0.15248	0.155389	0.263239
1	0.002	0.926	22.5	1	1	0.547847	0.520184	0.626955
1	0.441	0.001	8.131	1	1	0.125603	0.130228	0.34922
1	0.296	0.985	24.2	3	3	0.424417	0.366561	0.812871
1	0.002	0.453	34	1	1	0.539559	0.500395	0.641831
1	0.002	0.703	25.4	1	1	0.534068	0.518064	0.636258
1	0.004	0.998	33	0	0	0.579001	0.627777	0.594211
1	0.003	1	34	1	1	0.611061	0.711399	0.662007
1	0.001	0.725	26.1	0	0	0.608603	0.572115	0.658563
1	0.001	0.997	34	1	1	0.719199	0.702993	0.729326
1	0	0.997	28	-1	-1	0.768202	0.750534	0.135499
1	0	0.997	28	-1	-1	0.768202	0.750534	0.135499
1	0	0.998	34	0	0	0.612181	0.636882	0.687901
1	0.113	0.993	24.5	-1	-1	0.53239	0.486969	0.0701416
1	0	0.976	26.5	0	0	0.717502	0.68469	0.658504
1	0.001	1	33	1	1	0.745849	0.706906	0.65062
1	0	0.997	35	0	0	0.633297	0.642151	0.688237
1	0	0.997	35	0	0	0.633297	0.642151	0.688237
1	0.001	0.537	28.4	0	0	0.629735	0.614601	0.615784
1	0.001	0.537	28.4	0	0	0.629735	0.614601	0.615784
1	0.001	0.006	26.7	2	2	0.42742	0.442977	0.596411
1	0.001	0.006	26.7	2	2	0.42742	0.442977	0.596411
1	0.001	0.345	28.1	0	0	0.482529	0.566777	0.622187
1	0.001	0.011	24	-1	-1	0.434865	0.51263	0.0391882
1	0	0.767	23.7	1	1	0.61768	0.655597	0.706193
1	0.18	0.004	12.52	1	1	0.129956	0.137371	0.38053
1	0.18	0.004	12.52	1	1	0.129956	0.137371	0.38053
1	0.207	0.001	22.8	0	0	0.132352	0.138837	0.218406
1	0.001	0.969	9.55	-2	-2	0.551437	0.465346	0.290291
1	0.012	0.145	16.49	-1	-1	0.302769	0.323846	0.0370223
1	0.012	0.145	16.49	-1	-1	0.302769	0.323846	0.0370223
1	0.02	0.043	23	-1	-1	0.263068	0.24838	0.0407752
1	0.002	0.987	33	-1	-1	0.58518	0.562151	0.119577
1	0	0.998	33	-1	-1	0.737712	0.705472	0.144346
1	0	0.998	33	-1	-1	0.737712	0.705472	0.144346
1	0	0.995	29.7	2	2	0.722875	0.734019	0.828055
1	0.634	0.023	23.6	-1	-1	0.187398	0.204794	0.0174668
1	0.432	0.053	12.78	-2	-2	0.143241	0.149016	0.0529831
1	0	1	34	0	0	0.746758	0.765103	0.711704
1	0.064	0.022	27.6	0	0	0.255181	0.258054	0.299539
1	0.003	0.994	27.5	0	0	0.610753	0.601625	0.597875
1	0.005	0.006	33	2	2	0.397013	0.350228	0.564011
1	0.147	0.988	27.5	0	0	0.491812	0.488344	0.534472
1	0	0.954	25.6	-2	-2	0.692039	0.67962	0.407791
1	0	0.997	26.9	-2	-2	0.760096	0.745127	0.522146
1	0	0.986	26.6	2	2	0.752653	0.75144	0.832421
1	0	0.999	27.7	3	3	0.812041	0.815429	0.918998
1	0	0.981	26.7	1	1	0.74362	0.749848	0.741058
1	0.001	0.954	25.7	-1	-1	0.628766	0.603052	0.094789
1	0	0.997	26.1	0	0	0.756185	0.747318	0.696152
1	0	0.993	26.5	2	2	0.742846	0.738271	0.832671
1	0	0.994	26.5	0	0	0.753921	0.747491	0.708177
1	0	0.994	26.5	0	0	0.753921	0.747491	0.708177
1	0	0.694	26.2	0	0	0.660149	0.669878	0.669179
1	0.048	0.894	25	0	0	0.398421	0.380283	0.40353
1	0.048	0.894	25	0	0	0.398421	0.380283	0.40353
1	0.001	0.971	25.1	-1	-1	0.6872	0.653767	0.125943
1	0.001	0.971	25.1	-1	-1	0.6872	0.653767	0.125943
[truncated: 20,364 more rows]
